# Supplementary material for: Poly[hydrazin-1-ium [diaqua­bis­(μ4-pyridazine-3,6-dicarboxyl­ato)trilithate] monohydrate]
Source: Acta Crystallogr Sect E Struct Rep Online. 2012 Mar 31;68(Pt 4):m496–7. doi: 10.1107/S1600536812012743 (PMC3343883; doi:10.1107/S1600536812012743)
Supplement: Supplementary file 1 [file e-68-0m496-sup1.cif]

##############################################################################
#                                                                            #
# This CIF contains the data in a paper accepted for publication in          #
# Acta Crystallographica Section E. It conforms to the requirements of       #
# Notes for Authors for Acta Crystallographica Section E, and has been       #
# peer reviewed under the auspices of the IUCr Commission on Journals.       #
#                                                                            #
# Full details of the Crystallographic Information File format               #
# are given in the paper "The Crystallographic Information File (CIF):       #
# a New Standard Archive File for Crystallography" by S. R. Hall, F. H.      #
# Allen and I. D. Brown [Acta Cryst. (1991), A47, 655-685].                  #
#                                                                            #
# The current version of the core CIF dictionary is obtainable from          #
# ftp://ftp.iucr.org/pub/cif_core.dic.                                       #
#                                                                            #
# Software is freely available for graphical display of the structure(s)     #
# in this CIF. For information consult the CIF software page                 #
# http://www.iucr.org/resources/cif/software.                                #
#                                                                            #
# This file may be used for bona fide research purposes within the           #
# scientific community so long as proper attribution is given to the journal # 
# article from which it was obtained.                                        #
#                                                                            #
##############################################################################
data_I
_audit_creation_method     SHELXL-97
_chemical_name_systematic
;
Poly[hydrazin-1-ium
[diaquabis(\m~4~-pyridazine-3,6-dicarboxylato)trilithate] monohydrate]
;
_chemical_name_common     ?
_chemical_formula_moiety     'H5 N2 +, C12 H8 Li3 N4 O10 -, H2 O'
_chemical_formula_sum     'C12 H15 Li3 N6 O11'
_chemical_formula_iupac     '(N2 H5) [Li3 (C6 H2 N2 O4)2 (H2 O1)2], H2 O'
_chemical_formula_weight     440.12
_chemical_melting_point     ?
_symmetry_cell_setting     triclinic
_symmetry_space_group_name_H-M     'P -1'
_symmetry_space_group_name_Hall     '-P 1'
loop_
    _symmetry_equiv_pos_as_xyz
    'x, y, z'
    '-x, -y, -z'
_cell_length_a     5.2150(10)
_cell_length_b     7.3356(15)
_cell_length_c     24.001(5)
_cell_angle_alpha     97.62(3)
_cell_angle_beta     90.62(3)
_cell_angle_gamma     95.77(3)
_cell_volume     905.2(3)
_cell_formula_units_Z     2
_cell_measurement_reflns_used     25
_cell_measurement_theta_min     6
_cell_measurement_theta_max     15
_cell_measurement_temperature     293(2)
_exptl_crystal_description     plate
_exptl_crystal_colour     colourless
_exptl_crystal_size_max     0.397
_exptl_crystal_size_mid     0.138
_exptl_crystal_size_min     0.056
_exptl_crystal_density_diffrn     1.615
_exptl_crystal_density_meas     ?
_exptl_crystal_density_method     'not measured'
_exptl_crystal_F_000     452
_exptl_absorpt_coefficient_mu     0.139
_exptl_absorpt_correction_type     analytical
_exptl_absorpt_process_details
                               '(<i>CrysAlis RED</i>; Oxford Diffraction, 2008)'
_exptl_absorpt_correction_T_min     0.98210
_exptl_absorpt_correction_T_max     0.99238
_exptl_special_details     ?
_diffrn_ambient_temperature     293(2)
_diffrn_radiation_type     MoK\a
_diffrn_radiation_wavelength     0.71073
_diffrn_radiation_source     'fine-focus sealed tube'
_diffrn_radiation_monochromator     graphite
_diffrn_measurement_device_type     'Kuma KM-4 four-cricle'
_diffrn_measurement_method     'profile data from \w/2\q scans'
_diffrn_detector_area_resol_mean     ?
_diffrn_reflns_number     5141
_diffrn_reflns_av_R_equivalents     0.0513
_diffrn_reflns_av_sigmaI/netI     0.0604
_diffrn_reflns_theta_min     1.71
_diffrn_reflns_theta_max     30.07
_diffrn_reflns_theta_full     25.00
_diffrn_measured_fraction_theta_max     0.878
_diffrn_measured_fraction_theta_full     0.994
_diffrn_reflns_limit_h_min     -7
_diffrn_reflns_limit_h_max     0
_diffrn_reflns_limit_k_min     -9
_diffrn_reflns_limit_k_max     10
_diffrn_reflns_limit_l_min     -31
_diffrn_reflns_limit_l_max     33
_diffrn_standards_number     3
_diffrn_standards_interval_count     200
_diffrn_standards_interval_time     ?
_diffrn_standards_decay_%     1.43
_refine_special_details
;
Refinement of <i>F</i>^2^ against ALL reflections. The weighted <i>R</i>-factor
<i>wR</i> and goodness of fit <i>S</i> are based on <i>F</i>^2^, conventional
<i>R</i>-factors <i>R</i> are based on <i>F</i>, with <i>F</i> set to zero for
negative <i>F</i>^2^. The threshold expression of <i>F</i>^2^ >
\s(<i>F</i>^2^) is used only for calculating <i>R</i>-factors(gt) <i>etc</i>.
and is not relevant to the choice of reflections for refinement.
<i>R</i>-factors based on <i>F</i>^2^ are statistically about twice as large
as those based on <i>F</i>, and <i>R</i>- factors based on ALL data will be
even larger.
;
_reflns_number_total     4676
_reflns_number_gt     2660
_reflns_threshold_expression     I>2sigma(I)
_refine_ls_structure_factor_coef     Fsqd
_refine_ls_matrix_type     full
_refine_ls_R_factor_all     0.1325
_refine_ls_R_factor_gt     0.0574
_refine_ls_wR_factor_gt     0.1783
_refine_ls_wR_factor_ref     0.2426
_refine_ls_goodness_of_fit_ref     1.060
_refine_ls_restrained_S_all     1.059
_refine_ls_number_reflns     4676
_refine_ls_number_parameters     329
_refine_ls_number_restraints     10
_refine_ls_hydrogen_treatment     mixed
_refine_ls_weighting_scheme     calc
_refine_ls_weighting_details
         'calc w=1/[\s^2^(Fo^2^)+(0.1704P)^2^+0.0007P] where P=(Fo^2^+2Fc^2^)/3'
_atom_sites_solution_hydrogens     geom
_atom_sites_solution_primary     direct
_atom_sites_solution_secondary     difmap
_refine_ls_shift/su_max     0.000
_refine_ls_shift/su_mean     0.000
_refine_diff_density_max     0.558
_refine_diff_density_min     -0.477
_refine_ls_extinction_method     none
_refine_ls_extinction_coef     ?
loop_
    _atom_type_symbol
    _atom_type_description
    _atom_type_scat_dispersion_real
    _atom_type_scat_dispersion_imag
    _atom_type_scat_source
    'C' 'C' 0.0033 0.0016
                         'International Tables Vol C Tables 4.2.6.8 and 6.1.1.4'
    'H' 'H' 0.0000 0.0000
                         'International Tables Vol C Tables 4.2.6.8 and 6.1.1.4'
    'Li' 'Li' -0.0003 0.0001
                         'International Tables Vol C Tables 4.2.6.8 and 6.1.1.4'
    'N' 'N' 0.0061 0.0033
                         'International Tables Vol C Tables 4.2.6.8 and 6.1.1.4'
    'O' 'O' 0.0106 0.0060
                         'International Tables Vol C Tables 4.2.6.8 and 6.1.1.4'
_computing_data_collection     'KM-4 Software (Kuma, 1996)'
_computing_cell_refinement     'KM-4 Software (Kuma, 1996)'
_computing_data_reduction     'DATAPROC (Kuma, 2001)'
_computing_structure_solution     'SHELXS97 (Sheldrick, 2008)'
_computing_structure_refinement     'SHELXL97 (Sheldrick, 2008)'
_computing_molecular_graphics     'SHELXTL (Sheldrick, 2008)'
_computing_publication_material     'SHELXTL (Sheldrick, 2008)'
loop_
    _atom_site_type_symbol
    _atom_site_label
    _atom_site_fract_x
    _atom_site_fract_y
    _atom_site_fract_z
    _atom_site_U_iso_or_equiv
    _atom_site_adp_type
    _atom_site_calc_flag
    _atom_site_refinement_flags
    _atom_site_occupancy
    _atom_site_symmetry_multiplicity
    _atom_site_disorder_assembly
    _atom_site_disorder_group
    O O21 0.5659(4) 0.6958(3) -0.10200(9) 0.0309(5) Uani d . 1 1 . .
    O O12 0.1688(4) 0.6942(3) 0.56969(10) 0.0294(5) Uani d . 1 1 . .
    N N21 0.7101(4) 0.8483(3) 0.00022(10) 0.0205(5) Uani d . 1 1 . .
    O O11 0.5736(4) 0.7887(3) 0.60076(9) 0.0306(5) Uani d . 1 1 . .
    N N11 0.7993(5) 0.8737(3) 0.44798(10) 0.0227(5) Uani d . 1 1 . .
    O O23 0.6818(5) 0.9204(3) 0.19576(9) 0.0301(5) Uani d . 1 1 . .
    O O22 0.1624(4) 0.6266(3) -0.07499(10) 0.0307(5) Uani d . 1 1 . .
    N N12 0.7115(5) 0.8489(3) 0.49847(10) 0.0219(5) Uani d . 1 1 . .
    O O24 0.9860(5) 1.0790(3) 0.15156(9) 0.0335(5) Uani d . 1 1 . .
    C C23 0.6641(5) 0.8841(4) 0.09640(12) 0.0215(6) Uani d . 1 1 . .
    C C17 0.4028(5) 0.7428(4) 0.56305(12) 0.0218(5) Uani d . 1 1 . .
    N N22 0.7999(5) 0.9209(3) 0.05164(10) 0.0225(5) Uani d . 1 1 . .
    C C28 0.7876(6) 0.9699(4) 0.15267(13) 0.0255(6) Uani d . 1 1 . .
    C C18 0.7881(6) 0.8250(4) 0.34710(12) 0.0258(6) Uani d . 1 1 . .
    O O13 0.9742(5) 0.9479(3) 0.34981(10) 0.0368(6) Uani d . 1 1 . .
    C C16 0.6660(6) 0.7916(4) 0.40213(12) 0.0219(6) Uani d . 1 1 . .
    C C27 0.3945(5) 0.6834(4) -0.06642(12) 0.0225(6) Uani d . 1 1 . .
    C C14 0.3368(6) 0.6633(4) 0.45630(12) 0.0244(6) Uani d . 1 1 . .
    H H14 0.1787 0.5962 0.4605 0.029 Uiso calc R 1 1 . .
    C C24 0.4272(6) 0.7763(4) 0.09217(13) 0.0261(6) Uani d . 1 1 . .
    H H24 0.3370 0.7524 0.1241 0.031 Uiso calc R 1 1 . .
    C C26 0.4807(5) 0.7464(4) -0.00552(12) 0.0199(5) Uani d . 1 1 . .
    C C25 0.3319(5) 0.7071(4) 0.03952(13) 0.0259(6) Uani d . 1 1 . .
    H H25 0.1732 0.6362 0.0342 0.031 Uiso calc R 1 1 . .
    C C13 0.4859(5) 0.7499(4) 0.50274(12) 0.0198(5) Uani d . 1 1 . .
    C C15 0.4332(6) 0.6814(4) 0.40447(13) 0.0275(6) Uani d . 1 1 . .
    H H15 0.3468 0.6225 0.3719 0.033 Uiso calc R 1 1 . .
    Li Li1 1.0824(10) 1.0999(8) 0.4223(2) 0.0296(11) Uani d . 1 1 . .
    Li Li2 0.9101(9) 0.8297(8) -0.0796(2) 0.0283(11) Uani d . 1 1 . .
    Li Li3 0.7103(10) 0.6895(7) 0.2248(2) 0.0278(11) Uani d . 1 1 . .
    N N1 0.4289(6) 0.1897(5) 0.27436(13) 0.0376(7) Uani d D 1 1 . .
    N N2 0.1607(6) 0.1293(5) 0.26487(13) 0.0404(7) Uani d D 1 1 . .
    O O1 0.4489(5) 0.4788(4) 0.20777(11) 0.0344(6) Uani d . 1 1 . .
    H H11 0.449(10) 0.404(7) 0.230(2) 0.052 Uiso d . 1 1 . .
    H H12 0.449(9) 0.426(7) 0.170(2) 0.052 Uiso d . 1 1 . .
    O O3 0.9495(6) 0.4090(4) 0.32720(12) 0.0462(7) Uani d D 1 1 . .
    H H31 0.912(10) 0.399(8) 0.3605(11) 0.069 Uiso d D 1 1 . .
    H H32 0.852(9) 0.474(7) 0.3144(19) 0.069 Uiso d D 1 1 . .
    O O2 0.9871(5) 0.5947(4) 0.18013(13) 0.0465(7) Uani d D 1 1 . .
    O O14 0.6997(5) 0.7239(4) 0.30427(10) 0.0383(6) Uani d . 1 1 . .
    H H22 0.977(14) 0.524(8) 0.1501(17) 0.10(2) Uiso d D 1 1 . .
    H H21 1.112(9) 0.559(8) 0.195(3) 0.08(2) Uiso d D 1 1 . .
    H H1 0.451(11) 0.188(7) 0.3107(9) 0.064(16) Uiso d D 1 1 . .
    H H4 0.138(13) 0.029(6) 0.283(2) 0.081(18) Uiso d D 1 1 . .
    H H2 0.497(9) 0.104(5) 0.2505(18) 0.058(14) Uiso d D 1 1 . .
    H H5 0.066(12) 0.221(7) 0.280(3) 0.11(3) Uiso d D 1 1 . .
    H H3 0.124(12) 0.102(8) 0.2283(10) 0.082(19) Uiso d D 1 1 . .
loop_
    _atom_site_aniso_label
    _atom_site_aniso_U_11
    _atom_site_aniso_U_22
    _atom_site_aniso_U_33
    _atom_site_aniso_U_12
    _atom_site_aniso_U_13
    _atom_site_aniso_U_23
    O21 0.0201(10) 0.0448(13) 0.0251(11) -0.0021(9) 0.0015(8) -0.0012(9)
    O12 0.0152(10) 0.0384(12) 0.0354(12) 0.0010(8) 0.0057(8) 0.0091(9)
    N21 0.0150(11) 0.0246(11) 0.0215(12) 0.0002(8) 0.0003(8) 0.0029(9)
    O11 0.0194(10) 0.0481(13) 0.0235(11) -0.0024(9) 0.0014(8) 0.0065(9)
    N11 0.0177(11) 0.0273(12) 0.0236(12) -0.0010(9) 0.0000(9) 0.0071(9)
    O23 0.0348(12) 0.0328(11) 0.0240(11) 0.0046(9) 0.0060(9) 0.0071(8)
    O22 0.0164(10) 0.0389(12) 0.0344(12) -0.0016(8) -0.0022(8) -0.0004(9)
    N12 0.0168(11) 0.0272(12) 0.0220(12) 0.0019(9) 0.0019(9) 0.0039(9)
    O24 0.0317(13) 0.0422(13) 0.0237(11) -0.0107(10) -0.0029(9) 0.0048(9)
    C23 0.0184(13) 0.0228(13) 0.0240(13) 0.0029(10) 0.0022(10) 0.0046(10)
    C17 0.0192(13) 0.0234(13) 0.0236(13) 0.0044(10) 0.0031(10) 0.0041(10)
    N22 0.0165(11) 0.0266(12) 0.0239(12) 0.0008(9) 0.0005(9) 0.0026(9)
    C28 0.0259(15) 0.0251(13) 0.0262(15) 0.0050(11) 0.0014(11) 0.0036(11)
    C18 0.0274(15) 0.0281(14) 0.0225(14) 0.0027(11) 0.0033(11) 0.0061(11)
    O13 0.0379(13) 0.0428(13) 0.0266(12) -0.0125(10) 0.0073(10) 0.0053(9)
    C16 0.0213(13) 0.0231(13) 0.0209(13) 0.0013(10) 0.0003(10) 0.0029(10)
    C27 0.0181(13) 0.0237(13) 0.0257(14) 0.0037(10) -0.0019(10) 0.0016(10)
    C14 0.0182(13) 0.0282(14) 0.0262(14) -0.0020(10) -0.0003(10) 0.0047(11)
    C24 0.0195(14) 0.0326(15) 0.0269(15) -0.0001(11) 0.0056(11) 0.0083(11)
    C26 0.0130(12) 0.0209(12) 0.0262(14) 0.0049(9) 0.0010(10) 0.0030(10)
    C25 0.0148(13) 0.0294(14) 0.0329(16) -0.0023(10) 0.0021(11) 0.0060(12)
    C13 0.0146(12) 0.0234(12) 0.0226(13) 0.0047(9) 0.0030(9) 0.0054(9)
    C15 0.0225(14) 0.0310(15) 0.0263(15) -0.0040(11) -0.0045(11) 0.0000(11)
    Li1 0.017(2) 0.037(3) 0.034(3) -0.002(2) 0.000(2) 0.004(2)
    Li2 0.017(2) 0.038(3) 0.029(3) 0.001(2) 0.0007(19) 0.002(2)
    Li3 0.030(3) 0.034(3) 0.018(2) -0.002(2) 0.0002(19) 0.0032(19)
    N1 0.0311(15) 0.0461(17) 0.0335(16) -0.0010(12) -0.0028(12) 0.0021(13)
    N2 0.0354(17) 0.054(2) 0.0300(16) -0.0107(14) -0.0003(12) 0.0093(14)
    O1 0.0334(13) 0.0375(13) 0.0298(13) -0.0042(10) 0.0006(10) 0.0012(10)
    O3 0.0443(16) 0.0570(17) 0.0426(15) 0.0141(13) 0.0074(12) 0.0186(13)
    O2 0.0270(14) 0.0605(18) 0.0490(17) 0.0069(12) 0.0068(12) -0.0063(14)
    O14 0.0470(15) 0.0435(14) 0.0210(11) -0.0076(11) -0.0008(10) 0.0006(9)
_geom_special_details
;
All e.s.d.'s (except the e.s.d. in the dihedral angle between two l.s. planes)
are estimated using the full covariance matrix. The cell e.s.d.'s are taken
into account individually in the estimation of e.s.d.'s in distances, angles
and torsion angles; correlations between e.s.d.'s in cell parameters are only
used when they are defined by crystal symmetry. An approximate (isotropic)
treatment of cell e.s.d.'s is used for estimating e.s.d.'s involving l.s.
planes.
;
loop_
    _geom_bond_atom_site_label_1
    _geom_bond_atom_site_label_2
    _geom_bond_site_symmetry_2
    _geom_bond_distance
    _geom_bond_publ_flag
    O21 C27 . 1.248(4) ?
    O12 C17 . 1.254(3) ?
    O12 Li1 2_676 2.088(6) ?
    N21 N22 . 1.337(3) ?
    N21 C26 . 1.341(3) ?
    O11 C17 . 1.252(4) ?
    O11 Li1 2_776 2.010(6) ?
    N11 N12 . 1.329(3) ?
    N11 C16 . 1.334(4) ?
    O23 C28 . 1.256(4) ?
    O22 C27 . 1.246(4) ?
    O22 Li2 1_455 2.097(6) ?
    N12 C13 . 1.331(4) ?
    N12 Li1 2_776 2.144(6) ?
    O24 C28 . 1.245(4) ?
    O24 Li2 2_775 1.995(6) ?
    C23 N22 . 1.335(4) ?
    C23 C24 . 1.393(4) ?
    C23 C28 . 1.520(4) ?
    C17 C13 . 1.521(4) ?
    N22 Li2 2_775 2.276(6) ?
    C18 O14 . 1.240(4) ?
    C18 O13 . 1.251(4) ?
    C18 C16 . 1.511(4) ?
    C16 C15 . 1.396(4) ?
    C27 C26 . 1.522(4) ?
    C14 C15 . 1.364(4) ?
    C14 C13 . 1.395(4) ?
    C14 H14 . 0.9300 ?
    C24 C25 . 1.367(4) ?
    C24 H24 . 0.9300 ?
    C26 C25 . 1.382(4) ?
    C25 H25 . 0.9300 ?
    C15 H15 . 0.9300 ?
    Li1 N11 . 2.260(6) y
    Li1 O13 . 1.982(6) y
    Li1 O11 2_776 2.010(5) y
    Li1 O12 2_676 2.088(6) y
    Li1 N12 2_776 2.144(6) y
    Li2 O21 . 1.990(6) y
    Li2 N21 . 2.186(6) y
    Li2 O24 2_775 1.995(6) y
    Li2 O22 1_655 2.097(6) y
    Li2 N22 2_775 2.276(6) y
    Li3 O14 . 1.893(5) y
    Li3 O2 . 1.938(6) y
    Li3 O1 . 1.952(6) y
    Li3 O23 . 1.934(6) y
    N1 N2 . 1.430(4) ?
    N1 H1 . 0.88(2) ?
    N1 H2 . 0.897(19) ?
    N2 H4 . 0.90(2) ?
    N2 H5 . 0.92(2) ?
    N2 H3 . 0.89(2) ?
    O1 H11 . 0.82(5) ?
    O1 H12 . 0.93(5) ?
    O3 H31 . 0.835(19) ?
    O3 H32 . 0.814(19) ?
    O2 H22 . 0.83(2) ?
    O2 H21 . 0.82(2) ?
loop_
    _geom_angle_atom_site_label_1
    _geom_angle_atom_site_label_2
    _geom_angle_atom_site_label_3
    _geom_angle_site_symmetry_1
    _geom_angle_site_symmetry_3
    _geom_angle
    _geom_angle_publ_flag
    C27 O21 Li2 . . 120.1(3) ?
    C17 O12 Li1 . 2_676 117.5(2) ?
    N22 N21 C26 . . 119.4(2) ?
    N22 N21 Li2 . . 129.1(2) ?
    C26 N21 Li2 . . 110.7(2) ?
    C17 O11 Li1 . 2_776 117.2(2) ?
    N12 N11 C16 . . 119.5(2) ?
    N12 N11 Li1 . . 129.9(2) ?
    C16 N11 Li1 . . 108.1(2) ?
    C28 O23 Li3 . . 126.2(3) ?
    C27 O22 Li2 . 1_455 116.2(2) ?
    N11 N12 C13 . . 119.7(2) ?
    N11 N12 Li1 . 2_776 128.2(2) ?
    C13 N12 Li1 . 2_776 110.9(2) ?
    C28 O24 Li2 . 2_775 119.8(2) ?
    N22 C23 C24 . . 123.0(3) ?
    N22 C23 C28 . . 114.7(2) ?
    C24 C23 C28 . . 122.3(2) ?
    O11 C17 O12 . . 126.9(3) ?
    O11 C17 C13 . . 116.8(2) ?
    O12 C17 C13 . . 116.3(3) ?
    C23 N22 N21 . . 119.3(2) ?
    C23 N22 Li2 . 2_775 107.7(2) ?
    N21 N22 Li2 . 2_775 130.4(2) ?
    O24 C28 O23 . . 126.5(3) ?
    O24 C28 C23 . . 117.1(3) ?
    O23 C28 C23 . . 116.5(3) ?
    O14 C18 O13 . . 126.7(3) ?
    O14 C18 C16 . . 116.8(3) ?
    O13 C18 C16 . . 116.4(3) ?
    C18 O13 Li1 . . 120.8(2) ?
    N11 C16 C15 . . 122.9(3) ?
    N11 C16 C18 . . 114.9(2) ?
    C15 C16 C18 . . 122.2(3) ?
    O22 C27 O21 . . 127.7(3) ?
    O22 C27 C26 . . 116.6(3) ?
    O21 C27 C26 . . 115.8(2) ?
    C15 C14 C13 . . 117.0(3) ?
    C15 C14 H14 . . 121.5 ?
    C13 C14 H14 . . 121.5 ?
    C25 C24 C23 . . 117.7(3) ?
    C25 C24 H24 . . 121.2 ?
    C23 C24 H24 . . 121.2 ?
    N21 C26 C25 . . 123.3(3) ?
    N21 C26 C27 . . 113.8(2) ?
    C25 C26 C27 . . 122.9(2) ?
    C24 C25 C26 . . 117.4(3) ?
    C24 C25 H25 . . 121.3 ?
    C26 C25 H25 . . 121.3 ?
    N12 C13 C14 . . 123.2(2) ?
    N12 C13 C17 . . 113.8(2) ?
    C14 C13 C17 . . 122.9(2) ?
    C14 C15 C16 . . 117.6(3) ?
    C14 C15 H15 . . 121.2 ?
    C16 C15 H15 . . 121.2 ?
    O13 Li1 O11 . 2_776 98.3(3) ?
    O13 Li1 O12 . 2_676 103.8(3) ?
    O11 Li1 O12 2_776 2_676 108.2(3) ?
    O13 Li1 N12 . 2_776 153.2(3) ?
    O11 Li1 N12 2_776 2_776 79.1(2) ?
    O12 Li1 N12 2_676 2_776 102.3(2) ?
    O13 Li1 N11 . . 76.6(2) ?
    O11 Li1 N11 2_776 . 155.5(3) ?
    O12 Li1 N11 2_676 . 96.3(2) ?
    N12 Li1 N11 2_776 . 94.7(2) ?
    O21 Li2 O24 . 2_775 100.7(3) ?
    O21 Li2 O22 . 1_655 106.4(3) ?
    O24 Li2 O22 2_775 1_655 101.2(2) ?
    O21 Li2 N21 . . 77.79(19) ?
    O24 Li2 N21 2_775 . 153.1(3) ?
    O22 Li2 N21 1_655 . 105.0(3) ?
    O21 Li2 N22 . 2_775 156.5(3) ?
    O24 Li2 N22 2_775 2_775 76.4(2) ?
    O22 Li2 N22 1_655 2_775 97.0(2) ?
    N21 Li2 N22 . 2_775 94.3(2) ?
    O14 Li3 O23 . . 110.5(3) ?
    O14 Li3 O2 . . 126.1(3) ?
    O23 Li3 O2 . . 101.0(3) ?
    O14 Li3 O1 . . 99.9(3) ?
    O23 Li3 O1 . . 121.7(3) ?
    O2 Li3 O1 . . 99.0(3) ?
    N2 N1 H1 . . 103(4) ?
    N2 N1 H2 . . 100(3) ?
    H1 N1 H2 . . 118(5) ?
    N1 N2 H4 . . 103(4) ?
    N1 N2 H5 . . 109(5) ?
    H4 N2 H5 . . 112(6) ?
    N1 N2 H3 . . 111(4) ?
    H4 N2 H3 . . 112(6) ?
    H5 N2 H3 . . 109(6) ?
    Li3 O1 H11 . . 114(4) ?
    Li3 O1 H12 . . 113(3) ?
    H11 O1 H12 . . 113(5) ?
    H31 O3 H32 . . 109(3) ?
    Li3 O2 H22 . . 129(5) ?
    Li3 O2 H21 . . 121(5) ?
    H22 O2 H21 . . 100(6) ?
    C18 O14 Li3 . . 143.4(3) ?
loop_
    _geom_hbond_atom_site_label_D
    _geom_hbond_atom_site_label_H
    _geom_hbond_atom_site_label_A
    _geom_hbond_site_symmetry_A
    _geom_hbond_distance_DH
    _geom_hbond_distance_HA
    _geom_hbond_distance_DA
    _geom_hbond_angle_DHA
    N2 H3 O24 1_445 0.89(2) 1.95(2) 2.824(4) 168(6)
    N2 H5 O3 1_455 0.92(2) 1.82(3) 2.709(5) 162(7)
    N1 H2 O23 1_545 0.897(19) 2.07(2) 2.965(4) 175(5)
    N2 H4 O13 1_445 0.90(2) 1.96(5) 2.716(4) 140(6)
    N1 H1 O11 2_666 0.88(2) 2.12(2) 2.981(4) 167(5)
    O2 H21 O1 1_655 0.82(2) 1.94(3) 2.737(4) 163(7)
    O2 H22 O22 2_665 0.83(2) 2.07(3) 2.868(4) 162(7)
    O3 H31 O12 2_666 0.835(19) 1.93(2) 2.741(4) 164(5)
    O3 H32 O14 . 0.814(19) 2.11(3) 2.875(4) 156(5)
    O1 H12 O21 2_665 0.93(5) 1.76(5) 2.684(3) 174(4)
    O1 H11 N1 . 0.82(5) 2.00(5) 2.814(4) 171(5)
data_global
_journal_date_recd_electronic     2012-03-05
_journal_date_accepted     2012-03-23
_journal_name_full     'Acta Crystallographica, Section E'
_journal_year     2012
_journal_volume     68
_journal_issue      4
_journal_page_first     m496
_journal_page_last     m497
_journal_paper_category     QM
_journal_paper_doi     10.1107/S1600536812012743
_journal_coeditor_code     KP2395
_publ_contact_author_name     'Janusz Leciejewicz'
_publ_contact_author_address
;
Institute of Nuclear of Chemistry & Technology
ul. Dorodna 16
03-195 Warszawa
Poland
;
_publ_contact_author_email     'j.leciejewicz@ichtj.waw.pl'
_publ_contact_author_fax
;
48 22 811 1917
;
_publ_contact_author_phone
;
48 22 504 1230
;
_publ_section_title
;
Poly[hydrazin-1-ium [diaquabis(\m~4~-pyridazine-3,6-dicarboxylato)trilithate]
monohydrate]
;
loop_
    _publ_author_name
    _publ_author_address
    'Wojciech Starosta'
;
Institute of Nuclear Chemistry and Technology
ul. Dorodna 16
03-195 Warszawa
Poland
;
    'Janusz Leciejewicz'
;
Institute of Nuclear Chemistry and Technology
ul. Dorodna 16
03-195 Warszawa
Poland
;
