# Supplementary material for: Poly[hydrazin-1-ium [diaqua­bis­(μ4-pyridazine-3,6-dicarboxyl­ato)trilithate] monohydrate]
Source: Acta Crystallogr Sect E Struct Rep Online. 2012 Mar 31;68(Pt 4):m496–7. doi: 10.1107/S1600536812012743 (PMC3343883; doi:10.1107/S1600536812012743)
Supplement: Supplementary file 2 [file e-68-0m496-Isup2.hkl]

# 
# h,k,l, Fc-squared, Fo-squared, sigma(Fo-squared) and status flag 
# 
data_I
_shelx_title ' Lizydh11 in P-1' 
_shelx_refln_list_code          4 
_shelx_F_calc_maximum      195.22 
_exptl_crystal_F_000       452.00 
_reflns_d_resolution_high  0.7093 
 
loop_ 
 _symmetry_equiv_pos_as_xyz 
 'x, y, z' 
 '-x, -y, -z' 
 
_cell_length_a     5.2150 
_cell_length_b     7.3356 
_cell_length_c    24.0007 
_cell_angle_alpha  97.617 
_cell_angle_beta   90.622 
_cell_angle_gamma  95.774 
 
_shelx_F_squared_multiplier     1.000 
 
loop_ 
 _refln_index_h 
 _refln_index_k 
 _refln_index_l 
 _refln_F_squared_calc 
 _refln_F_squared_meas 
 _refln_F_squared_sigma 
 _refln_observed_status 
   1   0   0     1997.10     2448.15     15.43 o 
   2   0   0      122.67      155.98      7.09 o 
   3   0   0       54.51       63.39      3.34 o 
   4   0   0       33.35       53.80      2.92 o 
   5   0   0      111.60      103.01      4.17 o 
   6   0   0       90.86       77.99      4.17 o 
  -6   1   0        8.05        1.67     11.68 o 
  -5   1   0       71.59       81.33      3.75 o 
  -4   1   0      315.51      413.73     15.43 o 
  -3   1   0       91.37      116.36      5.00 o 
  -2   1   0     2251.47     2738.43     22.52 o 
  -1   1   0     3866.83     4648.57     22.10 o 
   0   1   0     1397.01     1383.38     47.75 o 
   1   1   0      602.44      590.56      9.59 o 
   2   1   0      381.50      377.86     10.43 o 
   3   1   0      637.28      865.40     17.10 o 
   4   1   0        4.16       14.18      8.76 o 
   5   1   0       58.28       57.14      3.34 o 
   6   1   0       18.04       20.02     12.93 o 
  -6   2   0       17.75       10.01     12.51 o 
  -5   2   0       20.98       29.19      2.92 o 
  -4   2   0      107.88      112.61      5.00 o 
  -3   2   0       32.36       42.12      2.50 o 
  -2   2   0      208.93      181.42      7.51 o 
  -1   2   0    38110.61    41706.16    221.88 o 
   0   2   0     4426.91     4086.11     48.38 o 
   1   2   0      527.20      493.80     10.43 o 
   2   2   0        8.60       -7.51      7.51 o 
   3   2   0       44.41       53.80      2.92 o 
   4   2   0      171.49      219.79      7.09 o 
   5   2   0      192.82      174.75      7.51 o 
   6   2   0        0.00       -9.59     13.76 o 
  -6   3   0       48.42       40.45      3.75 o 
  -5   3   0       46.95       50.05      3.34 o 
  -4   3   0      137.63      143.05      5.42 o 
  -3   3   0        0.05        3.34      7.51 o 
  -2   3   0        4.76       17.10      2.09 o 
  -1   3   0     1558.07     1788.78     19.60 o 
   0   3   0        0.27        1.67      5.63 o 
   1   3   0      190.98      203.11      8.76 o 
   2   3   0       39.54       61.73      3.34 o 
   3   3   0       22.09       14.60      2.50 o 
   4   3   0        1.14       -5.00      9.18 o 
   5   3   0       38.91       20.85     12.51 o 
   6   3   0        9.74        4.17     15.01 o 
  -6   4   0        5.97       -9.59     13.76 o 
  -5   4   0        8.60       11.26      3.34 o 
  -4   4   0       55.87       57.97      2.92 o 
  -3   4   0      302.75      321.14     12.93 o 
  -2   4   0     1277.34     1385.48     21.69 o 
  -1   4   0     2668.24     3056.23     28.78 o 
   0   4   0      170.14      109.46      3.55 o 
   1   4   0      696.59      637.69     15.01 o 
   2   4   0       71.40       82.58      2.92 o 
   3   4   0        7.59       11.26      2.50 o 
   4   4   0        4.09       14.60      2.92 o 
   5   4   0       19.36       12.51     11.26 o 
  -6   5   0        0.83        2.92     13.76 o 
  -5   5   0       16.07        9.59     11.26 o 
  -4   5   0        6.71        7.51     10.01 o 
  -3   5   0        1.31        0.00      2.50 o 
  -2   5   0      145.18      166.82      5.84 o 
  -1   5   0       72.56       80.91      3.34 o 
   0   5   0      401.94      393.79      9.14 o 
   1   5   0      112.05       85.50      3.75 o 
   2   5   0       48.65       45.04      2.50 o 
   3   5   0       16.74       13.35      8.76 o 
   4   5   0        4.87       19.60     10.43 o 
   5   5   0       19.56       20.44      3.75 o 
  -5   6   0        0.17       -8.76     13.35 o 
  -4   6   0       57.75       53.80      3.34 o 
  -3   6   0        1.01       13.76      8.76 o 
  -2   6   0      284.30      326.98     12.93 o 
  -1   6   0      134.42      116.78      5.00 o 
   0   6   0       18.66       17.24      3.13 o 
   1   6   0        5.06       12.93      7.92 o 
   2   6   0       86.54       83.41      3.75 o 
   3   6   0       44.97       51.72      3.34 o 
   4   6   0       29.19       30.45      3.75 o 
  -5   7   0       29.93       26.69      3.75 o 
  -4   7   0        6.48       17.10     10.43 o 
  -3   7   0       11.55       -1.25     10.84 o 
  -2   7   0       41.82       45.46      2.92 o 
  -1   7   0        7.62        3.75      9.18 o 
   0   7   0        0.75        6.10      5.75 o 
   1   7   0        0.40        7.51      8.76 o 
   2   7   0       73.93       74.65      3.34 o 
   3   7   0        7.39       -0.83     11.68 o 
   4   7   0       21.01       25.86      3.75 o 
  -5   8   0        1.85        7.09     12.93 o 
  -4   8   0        6.86        4.59      3.75 o 
  -3   8   0       99.14      104.68      4.59 o 
  -2   8   0        4.29        5.84      2.92 o 
  -1   8   0        0.09        7.09      9.59 o 
   0   8   0        9.67       -0.83      7.06 o 
   1   8   0       23.07       25.44      3.34 o 
   2   8   0        1.23       -2.09     10.84 o 
   3   8   0        7.10        7.92      3.75 o 
  -4   9   0        4.88       -4.59     13.76 o 
  -3   9   0        4.40        9.18     11.26 o 
  -2   9   0       12.86       13.35     12.09 o 
  -1   9   0       10.74        5.00     11.68 o 
   0   9   0        2.07       -1.88      7.67 o 
   1   9   0       31.44       31.70      3.75 o 
  -2  10   0        2.32        6.26     13.35 o 
  -1  10   0        0.23       -6.67     12.93 o 
   0  10   0        0.03        3.75     12.09 o 
   0 -10   1        0.14        8.34     11.68 o 
   1 -10   1        0.02       19.60     11.68 o 
   2 -10   1        0.16      -12.93     12.93 o 
  -1  -9   1        0.00        2.92     11.26 o 
   0  -9   1        3.43        0.42     10.84 o 
   1  -9   1       20.43       22.94      3.34 o 
   2  -9   1       57.16       60.06      4.17 o 
   3  -9   1       13.03       11.68      3.75 o 
   4  -9   1       14.04       13.35      3.75 o 
  -3  -8   1       35.47       30.86      3.75 o 
  -2  -8   1        0.07      -11.68     11.68 o 
  -1  -8   1        2.68        6.67      2.92 o 
   0  -8   1        7.70       13.97      6.78 o 
   1  -8   1        8.71        3.75      9.59 o 
   2  -8   1        5.89        1.25     10.43 o 
   3  -8   1       60.02       60.06      3.75 o 
   4  -8   1       44.99       46.71      4.17 o 
  -4  -7   1        5.18       21.69     11.68 o 
  -3  -7   1       50.73       41.29      3.75 o 
  -2  -7   1        8.62       10.84     10.01 o 
  -1  -7   1      229.29      196.85      8.34 o 
   0  -7   1        4.87        3.66      6.04 o 
   1  -7   1      104.19      102.18      4.17 o 
   2  -7   1      102.03       89.25      4.17 o 
   3  -7   1      120.67      105.52      5.00 o 
   4  -7   1      100.77       67.56      3.75 o 
   5  -7   1        1.28       11.26     12.93 o 
  -4  -6   1       30.85       19.60     12.09 o 
  -3  -6   1      277.87      273.59     10.43 o 
  -2  -6   1       56.38       46.71      2.92 o 
  -1  -6   1       17.16       16.27      2.50 o 
   0  -6   1       72.60       62.35      1.77 o 
   1  -6   1      164.92      160.57      6.67 o 
   2  -6   1      159.99      183.09      7.92 o 
   3  -6   1      101.82      103.85      4.59 o 
   4  -6   1       13.70       -8.34     10.84 o 
   5  -6   1       29.27       27.94      3.75 o 
  -5  -5   1        0.84        7.92     12.51 o 
  -4  -5   1      156.57      145.97      5.00 o 
  -3  -5   1       63.21       50.88      2.92 o 
  -2  -5   1      188.31      149.31      7.09 o 
  -1  -5   1       56.22       51.72      2.50 o 
   0  -5   1      237.97      218.83      6.04 o 
   1  -5   1       68.19       60.06      2.50 o 
   2  -5   1      421.63      494.64     15.43 o 
   3  -5   1      207.84      213.12      8.34 o 
   4  -5   1       78.19       75.49      3.34 o 
   5  -5   1       13.69       15.01     11.26 o 
   6  -5   1       22.00       22.52      4.17 o 
  -5  -4   1       47.65       46.71      3.75 o 
  -4  -4   1      196.92      165.16      7.09 o 
  -3  -4   1        0.04       12.93      7.92 o 
  -2  -4   1       16.90       12.93      7.09 o 
  -1  -4   1       48.06       57.97      2.50 o 
   0  -4   1      712.44      603.86     10.03 o 
   1  -4   1      786.95      803.26     16.27 o 
   3  -4   1      277.39      323.64     11.68 o 
   4  -4   1       85.19       83.83      3.75 o 
   5  -4   1        0.08        9.18     10.01 o 
   6  -4   1        4.36        6.67     12.09 o 
  -6  -3   1        4.48        8.34     14.18 o 
  -5  -3   1        2.00        6.26     11.26 o 
  -4  -3   1        0.02        1.67      8.76 o 
  -3  -3   1      181.10      160.57      6.67 o 
  -2  -3   1       80.18       83.00      3.34 o 
  -1  -3   1      694.53      630.18     12.93 o 
   0  -3   1      158.72      114.72      5.21 o 
   1  -3   1      885.58      983.43     14.60 o 
   2  -3   1      486.98      517.57     12.93 o 
   3  -3   1        4.90        8.76      7.51 o 
   4  -3   1        0.76       -2.09      8.34 o 
   5  -3   1       14.90        1.67     11.26 o 
   6  -3   1       12.60        5.42     12.09 o 
  -6  -2   1        0.03      -15.01     15.01 o 
  -5  -2   1       50.39       42.54      3.34 o 
  -4  -2   1        0.54       -8.34      8.34 o 
  -3  -2   1        8.72       11.68      7.92 o 
  -2  -2   1        1.00       -7.09      7.09 o 
  -1  -2   1       28.80       33.36      1.67 o 
   0  -2   1      437.42      336.79      5.90 o 
   1  -2   1       15.19       37.54      1.67 o 
   2  -2   1       31.41       31.70      2.09 o 
   3  -2   1        0.51        2.92      7.09 o 
   4  -2   1       31.15       34.62      2.50 o 
   5  -2   1        2.37      -10.84     10.84 o 
   6  -2   1        8.21       16.68     11.26 o 
  -6  -1   1       15.95        7.09      3.75 o 
  -5  -1   1        2.35       -0.42     10.43 o 
  -4  -1   1       48.33       43.37      2.92 o 
  -3  -1   1      213.68      232.72      9.18 o 
  -2  -1   1     1444.42     1596.09     17.93 o 
  -1  -1   1       20.17       20.44      1.67 o 
   0  -1   1        9.21        2.09      3.54 o 
   1  -1   1       54.32       62.14      2.50 o 
   2  -1   1       17.34       21.27      1.67 o 
   3  -1   1      477.70      533.00     14.18 o 
   4  -1   1       97.71      109.27      3.75 o 
   5  -1   1       44.07       43.79      3.34 o 
   6  -1   1       12.31        6.26     12.51 o 
  -6   0   1       74.85       66.31      4.17 o 
  -5   0   1       43.54       42.54      3.34 o 
  -4   0   1      521.38      505.90     15.85 o 
  -3   0   1     1062.59     1136.91     18.35 o 
  -2   0   1      413.79      533.42     11.26 o 
  -1   0   1     2036.94     2682.54     16.27 o 
   1   0   1     1455.79     1919.32     14.18 o 
   2   0   1      677.84      838.29     13.35 o 
   3   0   1      733.31      781.99     16.27 o 
   4   0   1      628.39      628.09     17.93 o 
   5   0   1       45.65       39.62      3.34 o 
   6   0   1      163.79      145.97      5.42 o 
  -6   1   1       29.12       31.28      3.75 o 
  -5   1   1      101.65       91.75      3.75 o 
  -4   1   1      136.81      140.13      6.67 o 
  -3   1   1     1501.96     1703.28     22.52 o 
  -2   1   1      316.95      381.19     10.01 o 
  -1   1   1      651.89      728.61     10.01 o 
   0   1   1        8.05        4.88      3.38 o 
   1   1   1      599.94      568.04      9.59 o 
   2   1   1     4874.77     5262.90     32.11 o 
   3   1   1      447.43      500.47     13.76 o 
   4   1   1       53.28       50.46      2.92 o 
   5   1   1       26.56       26.69      3.34 o 
   6   1   1       81.08       67.56      4.17 o 
  -6   2   1        6.59       11.68     12.09 o 
  -5   2   1       63.18       67.15      3.34 o 
  -4   2   1       23.66       27.11      2.50 o 
  -3   2   1     1143.75     1260.36     20.02 o 
  -2   2   1      806.90      939.64     15.01 o 
  -1   2   1      378.36      423.32      9.59 o 
   0   2   1     1696.70     1692.25     42.54 o 
   1   2   1       21.54       21.69      1.67 o 
   2   2   1      810.73      835.79     15.43 o 
   3   2   1      158.60      168.91      7.09 o 
   4   2   1       65.92       45.04      2.92 o 
   5   2   1      413.49      372.44     14.18 o 
   6   2   1       49.61       47.55      4.17 o 
  -6   3   1        1.08       -0.83     12.93 o 
  -5   3   1       73.43       81.33      3.34 o 
  -4   3   1      184.24      249.82      8.76 o 
  -3   3   1      186.45      196.85      7.92 o 
  -2   3   1      938.62     1099.79     17.52 o 
  -1   3   1      255.16      273.18      9.18 o 
   0   3   1      215.06      212.73      5.58 o 
   1   3   1       65.97       84.66      3.34 o 
   2   3   1      252.58      261.50     10.84 o 
   3   3   1       65.36       60.89      2.92 o 
   4   3   1       82.21       77.99      3.34 o 
   5   3   1      204.20      168.49      6.26 o 
   6   3   1        6.59        8.34     13.76 o 
  -6   4   1       27.85       19.60     12.93 o 
  -5   4   1       13.89        4.17     10.84 o 
  -4   4   1      151.43      137.63      6.26 o 
  -3   4   1       22.54       22.10      2.50 o 
  -2   4   1      216.93      241.90     10.43 o 
  -1   4   1       44.45       75.07      3.75 o 
   0   4   1      138.34       77.90      5.00 o 
   1   4   1      925.13      869.16     17.10 o 
   2   4   1       72.24       72.15      2.50 o 
   3   4   1       17.88       14.60      8.34 o 
   4   4   1      432.49      427.49     17.52 o 
   5   4   1       61.22       59.64      3.75 o 
  -6   5   1       16.15       11.68     14.60 o 
  -5   5   1        5.35       11.26     10.43 o 
  -4   5   1       71.49       72.57      3.34 o 
  -3   5   1      326.60      342.41     14.18 o 
  -2   5   1       77.85       76.32      2.92 o 
  -1   5   1      778.86      844.55     18.35 o 
   0   5   1        0.00        1.16      4.56 o 
   1   5   1       83.43       80.49      2.92 o 
   2   5   1       52.05       50.05      2.50 o 
   3   5   1        4.54        7.92      8.76 o 
   4   5   1       23.21       15.85      3.34 o 
   5   5   1        3.18       13.35     12.51 o 
  -5   6   1       20.59       24.61      3.75 o 
  -4   6   1       36.37       26.69      2.92 o 
  -3   6   1        7.71       -1.67      9.18 o 
  -2   6   1       51.98       62.98      2.92 o 
  -1   6   1        8.98       11.26      7.92 o 
   0   6   1        0.22       -0.42      5.01 o 
   1   6   1        0.15        7.09      7.92 o 
   2   6   1       90.45      100.51      5.00 o 
   3   6   1        0.62       -7.92     10.84 o 
   4   6   1       75.05       70.90      4.17 o 
  -5   7   1       34.24       32.53      4.17 o 
  -4   7   1        0.98       12.93     10.84 o 
  -3   7   1       16.32       16.27     10.43 o 
  -2   7   1       63.46       70.48      3.34 o 
  -1   7   1        4.08       14.60      8.34 o 
   0   7   1        1.34        0.07      6.04 o 
   1   7   1        1.75       -5.42      8.76 o 
   2   7   1       53.90       55.47      3.34 o 
   3   7   1       64.96       62.98      3.75 o 
   4   7   1        0.63       14.18     11.68 o 
  -5   8   1        2.89       10.84     13.35 o 
  -4   8   1        8.52      -10.84     13.35 o 
  -3   8   1        0.63       -1.67     10.43 o 
  -2   8   1       14.76       16.27     11.26 o 
  -1   8   1       16.36       15.85      2.92 o 
   0   8   1        3.89        1.25      6.59 o 
   1   8   1        4.32        0.42     10.84 o 
   2   8   1        5.29        9.18      3.34 o 
   3   8   1        6.72        8.76     12.51 o 
  -4   9   1        2.53        7.92     12.93 o 
  -3   9   1        3.43        7.09     12.09 o 
  -2   9   1        2.48        0.83     12.09 o 
  -1   9   1        7.58       -1.25     11.68 o 
   0   9   1       11.40        7.81     13.76 o 
   1   9   1        0.01       -3.34     11.26 o 
  -2  10   1        5.22       16.27     13.35 o 
  -1  10   1       12.80       13.76      4.17 o 
   0  10   1       13.05        5.84      3.75 o 
   0 -10   2       40.63       37.12      4.17 o 
   1 -10   2        3.07        3.75     12.93 o 
   2 -10   2       12.22       15.43     14.18 o 
  -1  -9   2       12.76        3.34     10.84 o 
   0  -9   2        3.31       -5.80      8.54 o 
   1  -9   2       55.10       50.05      3.75 o 
   2  -9   2       18.21       19.60     11.68 o 
  -3  -8   2        2.32        0.83     12.51 o 
  -2  -8   2        1.01       -1.67      3.34 o 
  -1  -8   2       44.40       41.71      3.34 o 
   0  -8   2       25.12       23.77      2.06 o 
   1  -8   2        9.28        8.34     10.01 o 
   2  -8   2        8.96        9.18      2.92 o 
   3  -8   2       39.76       30.45      3.34 o 
   4  -8   2      100.38       97.59      4.59 o 
  -4  -7   2       10.39        7.51      3.75 o 
  -3  -7   2       92.49      117.61      4.17 o 
  -2  -7   2       60.56       55.89      3.34 o 
  -1  -7   2        0.83        0.42      8.76 o 
   0  -7   2      279.47      257.87      7.81 o 
   1  -7   2      388.29      404.55     15.85 o 
   2  -7   2        6.16       17.10      9.59 o 
   3  -7   2      109.93      104.27      5.84 o 
   4  -7   2        5.21        5.42      3.34 o 
   5  -7   2        0.72       -2.92     12.93 o 
  -4  -6   2       20.86      -12.93     13.35 o 
  -3  -6   2      197.61      172.25      7.09 o 
  -2  -6   2        7.07        0.00      8.76 o 
  -1  -6   2      476.30      411.22     15.43 o 
   0  -6   2        3.53        5.86      5.15 o 
   1  -6   2      282.30      289.86     10.84 o 
   2  -6   2      597.49      649.78     18.77 o 
   3  -6   2      897.03      918.37     23.36 o 
   4  -6   2       47.11       45.04      3.34 o 
   5  -6   2       77.57       74.65      4.17 o 
  -5  -5   2       17.42       20.44     12.09 o 
  -4  -5   2      421.02      397.46     15.01 o 
  -3  -5   2       75.47       62.98      3.34 o 
  -2  -5   2       44.36       48.80      2.92 o 
  -1  -5   2      206.71      243.15     10.43 o 
   0  -5   2      478.01      465.10      9.73 o 
   1  -5   2       47.71       57.97      2.50 o 
   2  -5   2      352.08      386.62     14.18 o 
   3  -5   2      104.51      115.94      4.59 o 
   4  -5   2      125.21      120.53      5.42 o 
   5  -5   2      344.03      373.69     14.18 o 
   6  -5   2       44.79       22.10     13.35 o 
  -5  -4   2        2.75        3.34      3.34 o 
  -4  -4   2      423.65      368.68     14.18 o 
  -3  -4   2       72.08       61.73      2.92 o 
  -2  -4   2     1173.43     1134.82     20.44 o 
  -1  -4   2      916.77      845.80     16.68 o 
   0  -4   2       95.01       71.04      6.26 o 
   1  -4   2     2221.69     2585.36     26.69 o 
   2  -4   2     6822.01     7734.82     48.38 o 
   3  -4   2       29.57       24.61      2.50 o 
   4  -4   2      153.00      151.81      6.67 o 
   5  -4   2      303.75      279.01     13.35 o 
   6  -4   2        2.47        9.59     12.09 o 
  -6  -3   2        0.33        0.83     13.76 o 
  -5  -3   2      154.82      130.12      5.42 o 
  -4  -3   2       37.75       48.38      2.92 o 
  -3  -3   2      304.00      312.80     12.51 o 
  -2  -3   2      995.43     1159.01     18.77 o 
  -1  -3   2     1847.72     1699.53     19.60 o 
   0  -3   2      100.65       74.84      3.75 o 
   1  -3   2      202.11      285.27      9.18 o 
   2  -3   2      723.65      782.82     15.43 o 
   3  -3   2      985.81      982.18     19.18 o 
   4  -3   2      349.85      406.64     15.43 o 
   5  -3   2      423.40      369.52     16.27 o 
   6  -3   2       19.27       -5.00     12.51 o 
  -6  -2   2        1.79      -13.76     13.76 o 
  -5  -2   2      125.25      103.43      3.75 o 
  -4  -2   2       57.35       76.32      2.92 o 
  -3  -2   2     1070.69     1026.39     19.18 o 
  -2  -2   2       10.11       -7.51      7.51 o 
  -1  -2   2      219.63      219.79      7.92 o 
   0  -2   2     6774.29     5926.38     25.23 o 
   1  -2   2    28792.96    31476.89    193.52 o 
   2  -2   2      286.44      321.14     10.01 o 
   3  -2   2       81.14      106.35      4.17 o 
   4  -2   2      229.90      232.72      9.18 o 
   5  -2   2        9.44        9.18     10.43 o 
   6  -2   2        0.01       -2.50     11.68 o 
  -6  -1   2       12.42       18.35     12.09 o 
  -5  -1   2      122.13      123.45      5.00 o 
  -4  -1   2        4.40        6.67      8.76 o 
  -3  -1   2      215.23      300.70     12.09 o 
  -2  -1   2      152.30      150.14      6.67 o 
  -1  -1   2      169.54      188.93      7.09 o 
   0  -1   2      171.13      165.41      4.13 o 
   1  -1   2      267.58      294.03      7.51 o 
   2  -1   2       45.97       50.88      2.50 o 
   3  -1   2       78.84      140.13      5.42 o 
   4  -1   2      614.55      701.91     18.35 o 
   5  -1   2       11.87        5.42     10.43 o 
   6  -1   2        2.73        7.92     12.09 o 
  -6   0   2       12.97        7.51     12.93 o 
  -5   0   2        0.15       -9.18     10.84 o 
  -4   0   2       43.86       58.39      3.34 o 
  -3   0   2      120.79      163.07      7.09 o 
  -2   0   2      511.59      533.00     11.26 o 
  -1   0   2     1905.42     2208.34     15.01 o 
   0   0   2     1702.37     1730.89     55.05 o 
   1   0   2     2316.70     2772.21     17.52 o 
   2   0   2     1158.23     1267.87     15.85 o 
   3   0   2      347.14      369.52     12.51 o 
   4   0   2       59.11       62.14      3.34 o 
   5   0   2       68.10       61.31      3.34 o 
   6   0   2       25.40       18.77      3.75 o 
  -6   1   2        6.00       12.51     12.51 o 
  -5   1   2        1.20        3.75     10.01 o 
  -4   1   2      319.52      360.34     14.60 o 
  -3   1   2      213.69      275.68     10.84 o 
  -2   1   2     1122.23     1356.28     16.68 o 
  -1   1   2     2644.69     3210.12     19.60 o 
   0   1   2       17.10       13.82      2.50 o 
   1   1   2     2430.02     2334.29     17.52 o 
   2   1   2      133.32      208.95      8.76 o 
   3   1   2      373.86      344.91     12.93 o 
   4   1   2       18.27       22.94      2.50 o 
   5   1   2       20.46       22.10      3.34 o 
   6   1   2       50.69       46.71      4.17 o 
  -6   2   2      134.33      117.19      5.00 o 
  -5   2   2        3.18       15.43      9.59 o 
  -4   2   2      160.00      166.82      7.09 o 
  -3   2   2       83.25      111.77      5.00 o 
  -2   2   2     2032.79     2162.46     21.69 o 
  -1   2   2      651.23      751.13     12.09 o 
   0   2   2     3247.45     2942.45    111.98 o 
   1   2   2     1626.52     1584.42     17.10 o 
   2   2   2      820.80      876.66     15.85 o 
   3   2   2       93.91       90.50      3.75 o 
   4   2   2      357.46      306.12     13.35 o 
   5   2   2        9.80       12.09      3.34 o 
   6   2   2       29.02       28.78      4.17 o 
  -6   3   2        2.08        4.17     12.09 o 
  -5   3   2       45.69       46.71      3.34 o 
  -4   3   2       59.58       65.90      2.92 o 
  -3   3   2        0.31        8.76      7.09 o 
  -2   3   2       34.71       44.21      2.50 o 
  -1   3   2       54.70       67.56      2.92 o 
   0   3   2      232.33      172.46      4.72 o 
   1   3   2      248.67      283.18     10.43 o 
   2   3   2       83.61       90.92      3.34 o 
   3   3   2      149.36      164.74      5.84 o 
   4   3   2      187.08      167.66      7.92 o 
   5   3   2       16.12       22.10      3.34 o 
   6   3   2       39.07       45.04      4.59 o 
  -6   4   2       85.72       73.82      4.17 o 
  -5   4   2       33.57        5.84     11.68 o 
  -4   4   2      160.63      161.40      7.09 o 
  -3   4   2        4.14       -7.92      7.92 o 
  -2   4   2      186.70      192.68      8.34 o 
  -1   4   2       65.20       80.91      2.92 o 
   0   4   2      397.63      319.96     13.97 o 
   1   4   2       19.04       10.84      7.51 o 
   2   4   2       98.24      101.35      4.17 o 
   3   4   2      667.30      613.08     18.35 o 
   4   4   2       37.85       41.29      3.34 o 
   5   4   2       50.67       44.63      3.75 o 
  -6   5   2       18.59       20.44     12.93 o 
  -5   5   2       66.16       61.73      3.75 o 
  -4   5   2       18.21        3.75      9.59 o 
  -3   5   2        7.99        8.76      2.50 o 
  -2   5   2        5.85        5.00      7.51 o 
  -1   5   2      274.18      298.20     11.68 o 
   0   5   2       22.69       19.18      1.47 o 
   1   5   2        6.82        9.59      7.51 o 
   2   5   2      263.99      235.22     10.01 o 
   3   5   2       94.01       85.91      3.34 o 
   4   5   2       69.44       65.90      3.75 o 
   5   5   2       38.13       41.71      4.17 o 
  -6   6   2       61.48       48.80      4.59 o 
  -5   6   2        0.00      -12.09     12.51 o 
  -4   6   2        4.86        4.17     10.43 o 
  -3   6   2       83.84       91.34      3.75 o 
  -2   6   2        2.38        1.67      7.92 o 
  -1   6   2        0.15        1.25      7.09 o 
   0   6   2       27.48       25.25      1.77 o 
   1   6   2       32.50       25.86      2.50 o 
   2   6   2       41.80       43.37      2.92 o 
   3   6   2       86.19       93.84      3.75 o 
   4   6   2        0.17       -8.34     12.09 o 
  -5   7   2        8.72       12.51      3.75 o 
  -4   7   2        7.73        3.75     10.43 o 
  -3   7   2        8.37        5.84      9.59 o 
  -2   7   2       36.71       35.87      2.92 o 
  -1   7   2       11.45       11.68      8.76 o 
   0   7   2       40.85       42.83      2.06 o 
   1   7   2        4.10        7.09      9.59 o 
   2   7   2       89.87       95.51      4.17 o 
   3   7   2        0.43        7.09     11.68 o 
  -5   8   2        3.36        1.67     13.35 o 
  -4   8   2       33.29       33.78      3.75 o 
  -3   8   2        4.29        8.34      3.34 o 
  -2   8   2       25.25       24.19      3.34 o 
  -1   8   2        1.46        3.75     10.01 o 
   0   8   2       30.28       32.33      2.20 o 
   1   8   2        1.06        6.67     10.43 o 
   2   8   2       95.71      124.70      5.84 o 
  -4   9   2        1.40      -14.60     14.60 o 
  -3   9   2        7.57        1.25     12.51 o 
  -2   9   2        5.30       -2.92     12.51 o 
  -1   9   2       16.78       15.43     12.51 o 
   0   9   2        8.99        9.80      8.26 o 
   1   9   2       11.38        6.26     11.68 o 
  -2  10   2        3.09        7.92     11.26 o 
  -1  10   2       46.46       50.46      4.17 o 
   0  10   2        6.13      -10.84     14.18 o 
  -1  -9   3        2.41       11.68     12.09 o 
   0  -9   3       40.61       37.44      7.51 o 
   1  -9   3        3.24       18.35     12.09 o 
   2  -9   3        1.82        7.51     11.26 o 
   3  -9   3        0.02       -8.34     12.93 o 
  -3  -8   3        0.05        7.92     12.09 o 
  -2  -8   3        5.88       -0.83     10.43 o 
  -1  -8   3       41.15       41.29      3.34 o 
   0  -8   3        0.97        5.97      6.63 o 
   1  -8   3        0.02       10.84      9.18 o 
   2  -8   3       14.40        2.09     11.26 o 
   3  -8   3        7.22       -6.67     11.26 o 
   4  -8   3        2.52        5.00     12.51 o 
  -4  -7   3        0.89       -1.25     11.68 o 
  -3  -7   3        7.40        0.00     11.26 o 
  -2  -7   3       46.48       50.88      3.34 o 
  -1  -7   3        0.63       -9.18      9.18 o 
   0  -7   3        4.81        6.03      6.04 o 
   1  -7   3        2.04        0.00      2.50 o 
   2  -7   3        0.88       -2.92      9.18 o 
   3  -7   3       37.69       43.37      3.34 o 
   4  -7   3        0.53        2.50     10.43 o 
   5  -7   3       12.90       11.26      3.75 o 
  -4  -6   3        3.76        3.75     12.51 o 
  -3  -6   3       34.45       46.29      3.34 o 
  -2  -6   3       18.29       10.84      9.18 o 
  -1  -6   3        1.58        4.17      8.34 o 
   0  -6   3        1.00       -1.91      6.26 o 
   1  -6   3       27.52       28.78      2.50 o 
   2  -6   3       29.77       42.54      2.92 o 
   3  -6   3       23.49       26.69      2.92 o 
   4  -6   3        1.33       -1.25     10.43 o 
   5  -6   3        2.98        7.09     12.09 o 
  -5  -5   3        1.12        3.34     11.68 o 
  -4  -5   3      104.43       98.01      3.75 o 
  -3  -5   3       11.89       11.26      7.92 o 
  -2  -5   3       62.80       61.31      2.92 o 
  -1  -5   3       23.93       25.86      2.50 o 
   0  -5   3      258.41      223.36      9.38 o 
   1  -5   3      102.76       98.43      4.17 o 
   2  -5   3       22.80       39.62      2.50 o 
   3  -5   3       34.61       17.93     10.01 o 
   4  -5   3       56.78       45.46      3.34 o 
   5  -5   3        0.13        1.25      3.34 o 
   6  -5   3       16.19       13.76     14.18 o 
  -5  -4   3       40.54       20.44     13.76 o 
  -4  -4   3      177.50      163.07      8.76 o 
  -3  -4   3       15.02       -0.83      8.76 o 
  -2  -4   3       64.63       64.64      2.50 o 
  -1  -4   3      212.03      211.03      9.18 o 
   0  -4   3      576.72      551.58      9.73 o 
   1  -4   3      904.80      991.36     17.52 o 
   2  -4   3       22.14       41.71      2.50 o 
   3  -4   3      438.00      409.14     15.01 o 
   4  -4   3      117.92      118.03      5.00 o 
   5  -4   3       21.54       11.26     11.26 o 
   6  -4   3       26.85       19.18     13.76 o 
  -6  -3   3        8.95        2.50     13.35 o 
  -5  -3   3       50.07       41.71      3.34 o 
  -4  -3   3       13.29        5.42     10.01 o 
  -3  -3   3      165.14      169.33      6.67 o 
  -2  -3   3      262.16      284.02     10.84 o 
  -1  -3   3     1759.93     1707.45     20.02 o 
   0  -3   3      708.20      575.17      8.26 o 
   1  -3   3      679.75      717.76     13.35 o 
   2  -3   3     2101.82     2093.23     24.19 o 
   3  -3   3      203.82      216.45      9.59 o 
   4  -3   3       57.12       63.81      2.92 o 
   5  -3   3      183.06      197.27      8.76 o 
   6  -3   3       17.82       20.02     12.09 o 
  -6  -2   3       32.82       32.11      4.17 o 
  -5  -2   3      807.64      686.07     22.10 o 
  -4  -2   3       51.60       49.63      2.92 o 
  -3  -2   3       58.40       50.46      2.92 o 
  -2  -2   3     1006.18     1026.81     16.68 o 
  -1  -2   3       29.34       27.53      1.67 o 
   0  -2   3     8163.29     7081.18     36.08 o 
   1  -2   3      615.36      641.86     11.26 o 
   2  -2   3      563.49      695.24     13.35 o 
   3  -2   3     1438.20     1517.27     22.10 o 
   4  -2   3       57.54       70.48      2.92 o 
   5  -2   3       33.47       38.37      3.34 o 
   6  -2   3       92.22       75.07      4.17 o 
  -6  -1   3      111.93      105.93      4.17 o 
  -5  -1   3       34.63       34.20      3.34 o 
  -4  -1   3        4.45        0.00      8.76 o 
  -3  -1   3        0.50       14.60      7.92 o 
  -2  -1   3      827.99     1022.22     15.43 o 
  -1  -1   3      892.73      864.15     11.68 o 
   0  -1   3        1.07        9.68      2.71 o 
   1  -1   3     1070.46     1139.83     12.51 o 
   2  -1   3      626.61      743.20     12.93 o 
   3  -1   3      679.90      814.10     16.68 o 
   4  -1   3       26.25       32.11      2.50 o 
   5  -1   3       15.30       22.10      2.92 o 
   6  -1   3        0.38        5.84     11.68 o 
  -6   0   3      179.94      135.13      6.26 o 
  -5   0   3      134.12      120.53      5.42 o 
  -4   0   3      216.67      208.11      8.34 o 
  -3   0   3       48.06       75.49      2.92 o 
  -2   0   3     2292.73     2819.34     22.94 o 
  -1   0   3      967.89     1062.26     12.09 o 
   0   0   3       14.10     -111.77    111.77 o 
   1   0   3     2172.32     2463.17     18.35 o 
   2   0   3      958.37     1353.36     17.52 o 
   3   0   3      195.65      261.08     10.01 o 
   4   0   3      616.96      626.01     17.52 o 
   5   0   3      275.64      244.40     10.84 o 
   6   0   3       46.39       40.04      3.75 o 
  -6   1   3        4.11       19.18     12.09 o 
  -5   1   3        0.74      -10.01     10.01 o 
  -4   1   3        4.08        2.50      7.92 o 
  -3   1   3       48.06      110.52      4.59 o 
  -2   1   3       29.72       37.54      1.67 o 
  -1   1   3      493.53      636.44     10.01 o 
   0   1   3        1.20        6.05      3.54 o 
   1   1   3       36.47       41.29      1.67 o 
   2   1   3       54.96       58.39      2.50 o 
   3   1   3       27.42        8.34      8.34 o 
   4   1   3       74.30       77.99      3.34 o 
   5   1   3        0.77       -2.92     11.26 o 
   6   1   3       71.43       69.23      4.17 o 
  -6   2   3      168.79      145.14      4.59 o 
  -5   2   3      115.38      101.35      4.59 o 
  -4   2   3       20.27       30.86      2.50 o 
  -3   2   3      199.86      205.61      7.92 o 
  -2   2   3      120.23      148.06      5.84 o 
  -1   2   3      449.57      487.13     10.01 o 
   0   2   3      338.95      280.46     18.56 o 
   1   2   3      775.17      842.88     13.35 o 
   2   2   3     1177.20     1247.43     18.35 o 
   3   2   3      789.71      827.03     17.93 o 
   4   2   3       48.83       43.79      2.92 o 
   5   2   3      171.07      138.88      6.26 o 
   6   2   3        1.65      -12.93     14.18 o 
  -6   3   3       21.72       24.61     13.76 o 
  -5   3   3       24.26       22.10      3.34 o 
  -4   3   3        0.09       -0.42      8.76 o 
  -3   3   3      113.22      117.61      4.59 o 
  -2   3   3      169.26      168.91      6.67 o 
  -1   3   3      274.38      290.27      9.59 o 
   0   3   3      402.12      408.96     24.61 o 
   1   3   3        8.29       -0.42      6.67 o 
   2   3   3      283.09      307.37     11.68 o 
   3   3   3       14.61       18.35      2.50 o 
   4   3   3        0.30        6.67      9.59 o 
   5   3   3        5.98        0.00     11.68 o 
   6   3   3        2.14       18.77     14.60 o 
  -6   4   3       56.81       57.55      4.17 o 
  -5   4   3       33.35       32.53      3.34 o 
  -4   4   3        7.10        8.76      2.50 o 
  -3   4   3      152.05      156.40      6.26 o 
  -2   4   3      255.60      270.26     10.84 o 
  -1   4   3      399.91      371.18     11.68 o 
   0   4   3      176.59      133.25      9.80 o 
   1   4   3       33.45       34.20      2.09 o 
   2   4   3      300.81      307.37     11.68 o 
   3   4   3      216.84      228.13      9.18 o 
   4   4   3       35.33       35.87      3.34 o 
   5   4   3        0.43       18.77     12.09 o 
  -6   5   3       13.12       17.10     13.35 o 
  -5   5   3        0.46       -1.25     11.68 o 
  -4   5   3       82.53       70.90      3.34 o 
  -3   5   3        0.70        2.09      8.34 o 
  -2   5   3      182.02      181.42      8.34 o 
  -1   5   3        8.73        9.59      7.51 o 
   0   5   3       70.93       71.08      2.20 o 
   1   5   3       27.40       29.61      2.09 o 
   2   5   3        4.38       -8.34      8.76 o 
   3   5   3       52.32       49.21      2.92 o 
   4   5   3       51.18       59.64      3.34 o 
   5   5   3        0.04        2.50      3.75 o 
  -6   6   3        8.40       -4.59     13.76 o 
  -5   6   3       12.17        7.51     12.09 o 
  -4   6   3        0.08       -0.42     10.01 o 
  -3   6   3      109.23      110.52      5.00 o 
  -2   6   3        6.44        4.17      7.92 o 
  -1   6   3        0.01        9.59      7.09 o 
   0   6   3       10.57        9.18      5.31 o 
   1   6   3       12.88       10.84      2.50 o 
   2   6   3      112.09      124.70      4.59 o 
   3   6   3        5.96       -5.84     10.43 o 
   4   6   3        2.26       13.35     10.43 o 
  -5   7   3       27.28       18.35      3.75 o 
  -4   7   3       36.24       22.10     12.93 o 
  -3   7   3       20.44       11.68     10.01 o 
  -2   7   3       51.21       44.63      2.92 o 
  -1   7   3        9.47        8.76      2.50 o 
   0   7   3       17.11       14.44      2.41 o 
   1   7   3       28.64       14.18     10.01 o 
   2   7   3        1.60        4.17     10.01 o 
   3   7   3       64.77       70.90      3.75 o 
  -5   8   3       15.75       12.51     13.35 o 
  -4   8   3        1.33        1.25     13.35 o 
  -3   8   3        1.25       19.18     11.26 o 
  -2   8   3        1.98       -2.50     10.43 o 
  -1   8   3        0.20       -5.00     10.01 o 
   0   8   3       80.83       75.86      2.49 o 
   1   8   3       93.34       88.42      3.75 o 
   2   8   3        0.96       -0.83     11.26 o 
  -3   9   3       14.89       20.44     12.51 o 
  -2   9   3        0.22      -12.93     12.93 o 
  -1   9   3        3.90       16.27     12.09 o 
   0   9   3        4.34       -2.80     18.77 o 
   1   9   3        5.69      -12.93     12.93 o 
  -1  10   3       22.91       23.36      3.75 o 
   0  10   3       16.92       15.43     14.18 o 
  -1  -9   4      112.04      102.60      4.17 o 
   0  -9   4       19.42        4.07      8.70 o 
   1  -9   4      184.45      184.34      8.34 o 
   2  -9   4      102.46      108.44      4.17 o 
   3  -9   4       59.80       57.55      4.17 o 
  -3  -8   4       36.04       37.95      3.75 o 
  -2  -8   4      186.88      191.43      7.09 o 
  -1  -8   4        0.77       -2.92     10.84 o 
   0  -8   4       90.40       78.84      2.36 o 
   1  -8   4       22.64       29.61      2.92 o 
   2  -8   4       79.89       78.82      3.75 o 
   3  -8   4      163.01      160.15      5.84 o 
   4  -8   4      369.16      301.95     10.84 o 
  -4  -7   4       79.28       94.26      4.17 o 
  -3  -7   4       75.97       84.66      3.75 o 
  -2  -7   4      107.14       99.68      4.17 o 
  -1  -7   4        5.37        6.26      9.18 o 
   0  -7   4      182.41      185.98      4.99 o 
   1  -7   4      249.59      224.38      9.59 o 
   2  -7   4      202.93      198.94      9.18 o 
   3  -7   4      155.58      128.04      6.26 o 
   4  -7   4       20.17       18.35      3.34 o 
   5  -7   4        0.30      -10.43     12.93 o 
  -4  -6   4        7.94       15.01     10.43 o 
  -3  -6   4       54.80       55.47      3.34 o 
  -2  -6   4       43.99       40.45      2.92 o 
  -1  -6   4      214.20      196.44      7.92 o 
   0  -6   4      140.66      127.11      3.38 o 
   1  -6   4        0.12        8.76      7.92 o 
   2  -6   4      647.47      636.44     18.77 o 
   3  -6   4      669.55      735.28     21.27 o 
   4  -6   4       39.08       29.19      3.34 o 
   5  -6   4       54.32       43.37      3.75 o 
  -5  -5   4        4.69      -11.26     12.93 o 
  -4  -5   4       23.63       21.69      3.34 o 
  -3  -5   4       21.85       16.68      9.18 o 
  -2  -5   4       28.00       32.53      2.50 o 
  -1  -5   4      143.38      145.97      6.26 o 
   0  -5   4     1171.78     1049.79     30.65 o 
   1  -5   4        1.43        3.34      2.09 o 
   2  -5   4      249.08      262.33      9.59 o 
   3  -5   4        2.22        2.92      8.76 o 
   4  -5   4        7.70        9.18      2.92 o 
   5  -5   4      141.56      119.70      5.84 o 
   6  -5   4       25.36       21.69     13.76 o 
  -5  -4   4       35.39       30.45      3.34 o 
  -4  -4   4        1.93       10.43      9.59 o 
  -3  -4   4        0.66       -2.09      8.34 o 
  -2  -4   4       82.27       89.67      3.34 o 
  -1  -4   4      760.24      716.51     15.43 o 
   0  -4   4      276.48      153.89      4.86 o 
   1  -4   4     2570.98     2832.68     27.94 o 
   2  -4   4      393.43      455.85     13.35 o 
   3  -4   4      260.61      279.43     12.51 o 
   4  -4   4        2.04       -9.18      9.18 o 
   5  -4   4        3.63       -1.67     10.01 o 
   6  -4   4        0.99      -13.76     13.76 o 
  -6  -3   4       40.48       25.44     14.18 o 
  -5  -3   4        0.96        1.25     10.43 o 
  -4  -3   4       68.63       65.90      3.34 o 
  -3  -3   4        3.63        7.92      7.51 o 
  -2  -3   4      154.16      163.91      6.67 o 
  -1  -3   4      156.27      199.77      8.76 o 
   0  -3   4       37.95       43.99      2.92 o 
   1  -3   4      596.89      611.00     12.51 o 
   2  -3   4      300.98      313.21     11.26 o 
   3  -3   4      323.02      356.59     12.93 o 
   4  -3   4       67.34       79.24      4.17 o 
   5  -3   4        0.95       -3.75     10.43 o 
   6  -3   4        8.11        7.09     13.35 o 
  -6  -2   4        6.88        7.92     13.35 o 
  -5  -2   4        1.32       -2.09     11.68 o 
  -4  -2   4       85.67       71.73      3.34 o 
  -3  -2   4      668.08      660.63     15.85 o 
  -2  -2   4      843.38      847.47     15.43 o 
  -1  -2   4     4171.93     4045.91     26.27 o 
   0  -2   4     2605.33     2412.70     13.27 o 
   1  -2   4      457.01      564.28     10.84 o 
   2  -2   4      971.08     1062.67     16.27 o 
   3  -2   4       71.57       79.24      3.34 o 
   4  -2   4      517.74      452.93     16.27 o 
   5  -2   4        4.94      -11.26     11.26 o 
   6  -2   4      174.20      178.50      7.51 o 
  -6  -1   4        0.64        4.59     12.51 o 
  -5  -1   4       24.82       14.18     11.68 o 
  -4  -1   4       98.00      114.69      5.42 o 
  -3  -1   4       84.93       87.58      3.75 o 
  -2  -1   4      484.28      665.63     12.93 o 
  -1  -1   4      158.99      112.19      4.17 o 
   0  -1   4       44.39       19.45      1.18 o 
   1  -1   4      188.86      250.65      7.92 o 
   2  -1   4      183.83      190.18      7.92 o 
   3  -1   4      588.87      804.93     16.68 o 
   4  -1   4        1.07        3.75      8.76 o 
   5  -1   4       16.82       18.35     10.84 o 
   6  -1   4        2.60        9.59     12.51 o 
  -6   0   4       34.67       43.37      3.75 o 
  -5   0   4      547.42      500.89     19.18 o 
  -4   0   4       29.51       45.46      2.92 o 
  -3   0   4      342.16      377.44     12.09 o 
  -2   0   4     1146.34     1391.73     17.10 o 
  -1   0   4     1230.79     1311.24     13.35 o 
   0   0   4      102.15       97.71      5.63 o 
   1   0   4     1123.82     1247.85     13.76 o 
   2   0   4      726.03      951.73     15.43 o 
   3   0   4       26.51       58.81      2.50 o 
   4   0   4       56.11       66.73      2.92 o 
   5   0   4      266.61      290.27     11.26 o 
   6   0   4       41.26       35.45      3.75 o 
  -6   1   4       45.87       48.38      3.75 o 
  -5   1   4        2.93       -2.50     10.43 o 
  -4   1   4        6.39       11.26      7.92 o 
  -3   1   4      227.23      304.87     11.68 o 
  -2   1   4      454.72      575.13     12.09 o 
  -1   1   4      791.81      842.46     11.68 o 
   0   1   4      109.65      116.73      4.38 o 
   1   1   4     2734.84     2744.27     20.44 o 
   2   1   4      761.94      859.15     14.60 o 
   3   1   4       37.73       34.62      2.50 o 
   4   1   4        1.52        7.51      9.18 o 
   5   1   4        6.40        0.00     11.26 o 
   6   1   4        7.10      -10.84     13.76 o 
  -6   2   4      156.35      137.21      6.67 o 
  -5   2   4      280.08      263.58     10.84 o 
  -4   2   4        1.56        6.26      2.50 o 
  -3   2   4      374.73      377.86     12.51 o 
  -2   2   4      180.93      215.62      8.76 o 
  -1   2   4       98.58      111.77      4.17 o 
   0   2   4      455.75      465.31     25.02 o 
   1   2   4        1.29        4.17      5.84 o 
   2   2   4      893.15      906.27     16.68 o 
   3   2   4      486.06      441.25     14.18 o 
   4   2   4      305.76      279.85     12.93 o 
   5   2   4      226.12      216.45      8.76 o 
   6   2   4       15.60       19.18     12.51 o 
  -6   3   4       22.11       22.94     13.35 o 
  -5   3   4        0.29        3.34     10.01 o 
  -4   3   4      119.59      101.35      5.00 o 
  -3   3   4        2.33       -1.67      7.09 o 
  -2   3   4       40.16       35.87      2.09 o 
  -1   3   4       23.37       10.01      6.67 o 
   0   3   4     3081.61     2600.34     42.33 o 
   1   3   4       62.41       65.90      3.34 o 
   2   3   4       77.13       73.40      3.34 o 
   3   3   4       38.31       37.95      2.50 o 
   4   3   4       27.50       32.53      2.92 o 
   5   3   4       50.84       58.39      3.75 o 
   6   3   4       26.43       23.36     15.43 o 
  -6   4   4      284.11      254.82     10.43 o 
  -5   4   4      128.86      122.20      4.59 o 
  -4   4   4        8.57        7.92      9.59 o 
  -3   4   4        1.62        6.67      7.92 o 
  -2   4   4      700.88      765.73     17.10 o 
  -1   4   4     1146.64     1290.39     19.60 o 
   0   4   4       52.47       51.93      1.47 o 
   1   4   4      627.31      588.89     15.01 o 
   2   4   4      147.33      150.98      6.26 o 
   3   4   4        2.26        0.42      8.76 o 
   4   4   4       78.28       80.49      3.34 o 
   5   4   4       13.65       13.35      3.75 o 
  -6   5   4        3.89        5.00      3.75 o 
  -5   5   4       21.77       25.02      3.34 o 
  -4   5   4        7.39        9.59      9.59 o 
  -3   5   4       37.27       31.28      2.50 o 
  -2   5   4       16.76        4.17      7.92 o 
  -1   5   4      309.04      354.92     12.51 o 
   0   5   4      181.32      170.04      6.67 o 
   1   5   4       51.21       45.04      2.50 o 
   2   5   4      439.78      432.08     15.85 o 
   3   5   4       31.50       31.28      2.92 o 
   4   5   4       16.13        6.67     10.43 o 
   5   5   4       27.64       29.61      4.17 o 
  -6   6   4       60.62       52.97      4.59 o 
  -5   6   4        8.31        3.34     12.09 o 
  -4   6   4        1.06        8.76      9.59 o 
  -3   6   4      125.26      119.28      5.42 o 
  -2   6   4      155.25      150.14      6.67 o 
  -1   6   4        9.26        8.34      2.50 o 
   0   6   4       24.26       23.01      1.77 o 
   1   6   4      149.65      143.89      6.67 o 
   2   6   4       40.05       40.45      2.92 o 
   3   6   4       84.92       85.91      4.17 o 
   4   6   4        4.29        3.75     11.26 o 
  -5   7   4        6.56      -12.93     12.93 o 
  -4   7   4        0.45        0.00     11.26 o 
  -3   7   4        4.69        6.67     10.84 o 
  -2   7   4        9.13       -0.83     10.01 o 
  -1   7   4      143.43      160.57      7.09 o 
   0   7   4       26.30       25.47      2.06 o 
   1   7   4       42.90       44.21      2.92 o 
   2   7   4        9.01        0.42     10.43 o 
   3   7   4        5.52       -8.34     12.51 o 
  -4   8   4        7.93       12.51     12.09 o 
  -3   8   4        2.79       -0.83      3.34 o 
  -2   8   4       13.19       11.68     10.43 o 
  -1   8   4       19.44       17.52     10.43 o 
   0   8   4       43.57       44.70      3.55 o 
   1   8   4       51.14       50.05      3.75 o 
   2   8   4       11.16       21.27     11.68 o 
  -3   9   4        0.77        6.67     12.09 o 
  -2   9   4       72.53       85.08      4.17 o 
  -1   9   4        0.88        2.09     11.68 o 
   0   9   4        6.38        4.35     10.43 o 
  -1  10   4       16.10       16.27     13.76 o 
  -1  -9   5        4.19        4.17     11.68 o 
   0  -9   5       16.05       24.45      3.20 o 
   1  -9   5        8.01       -2.09     12.93 o 
   2  -9   5        7.21       -6.26     12.09 o 
  -3  -8   5        0.02       -2.92     12.51 o 
  -2  -8   5        1.16        8.34     11.26 o 
  -1  -8   5       34.52        3.34     12.09 o 
   0  -8   5        4.19        2.61      7.30 o 
   1  -8   5        3.55       -5.00     10.01 o 
   2  -8   5       44.59       43.37      3.34 o 
   4  -8   5       13.40        5.42     13.35 o 
  -4  -7   5        0.22      -13.76     13.76 o 
  -3  -7   5       55.52       56.72      3.75 o 
  -2  -7   5       54.00       52.13      3.34 o 
  -1  -7   5      102.81       85.91      3.34 o 
   0  -7   5        0.19        0.23      2.41 o 
   1  -7   5       73.73       70.90      2.92 o 
   2  -7   5       92.17       95.51      3.34 o 
   3  -7   5      122.38      118.03      5.42 o 
   4  -7   5       32.33       30.03      3.34 o 
   5  -7   5       42.97       16.27     13.35 o 
  -4  -6   5        6.31        6.67     11.68 o 
  -3  -6   5       47.35       40.04      2.92 o 
  -2  -6   5        0.03       -9.18      9.18 o 
  -1  -6   5       51.70       44.63      2.50 o 
   0  -6   5       28.30       32.43      1.88 o 
   1  -6   5       63.87       62.14      2.92 o 
   2  -6   5       64.18       81.33      3.34 o 
   3  -6   5       18.96       17.93     10.43 o 
   4  -6   5      107.53      104.68      4.17 o 
   5  -6   5        1.20      -12.93     12.93 o 
  -5  -5   5        0.70       17.93     12.09 o 
  -4  -5   5       20.44        7.51     11.26 o 
  -3  -5   5       34.11       29.19      2.92 o 
  -2  -5   5       77.13       63.39      2.50 o 
  -1  -5   5       10.80       -5.00      7.09 o 
   0  -5   5        5.41       -0.77      4.86 o 
   1  -5   5      279.45      306.12     12.09 o 
   2  -5   5      127.40      145.14      5.42 o 
   3  -5   5      423.16      424.15     15.85 o 
   4  -5   5      104.04       99.26      3.75 o 
   5  -5   5        0.31      -12.09     12.09 o 
   6  -5   5       28.25       32.11      4.17 o 
  -5  -4   5       36.07       33.78      3.34 o 
  -4  -4   5      487.18      404.55     16.27 o 
  -3  -4   5       56.83       62.14      2.92 o 
  -2  -4   5        5.97        7.09      2.09 o 
  -1  -4   5      230.41      266.50     10.01 o 
   0  -4   5       14.37        0.21      5.01 o 
   1  -4   5      162.51      193.52      7.09 o 
   2  -4   5       93.09       95.09      3.75 o 
   3  -4   5       93.23       82.58      3.75 o 
   4  -4   5       35.21       17.93     10.43 o 
   5  -4   5        0.47        5.84     10.43 o 
   6  -4   5        0.14        5.42     14.18 o 
  -6  -3   5       36.90       40.45      4.17 o 
  -5  -3   5       76.74       73.82      3.75 o 
  -4  -3   5       46.97       41.29      2.92 o 
  -3  -3   5       18.92       11.68      8.34 o 
  -2  -3   5      239.79      268.17     10.84 o 
  -1  -3   5       66.80       58.39      2.50 o 
   0  -3   5      361.89      358.11      7.22 o 
   1  -3   5     1224.80     1362.54     17.93 o 
   2  -3   5       66.76       61.31      2.50 o 
   3  -3   5      200.68      209.78      9.18 o 
   4  -3   5       75.97       84.25      4.17 o 
   5  -3   5       21.81       12.93     11.26 o 
   6  -3   5        0.03        8.34     11.26 o 
  -6  -2   5        0.00       -5.84     12.93 o 
  -4  -2   5        3.89        1.25      9.59 o 
  -3  -2   5      279.33      277.35     10.43 o 
  -2  -2   5     1289.57     1345.86     18.77 o 
  -1  -2   5      316.08      331.98      9.18 o 
   0  -2   5      667.25      590.57     23.36 o 
   1  -2   5      668.36      749.04     12.51 o 
   2  -2   5      161.89      177.25      7.92 o 
   3  -2   5        2.26        3.75      7.51 o 
   4  -2   5        0.39       -1.25      9.18 o 
   5  -2   5      144.41      156.40      6.26 o 
   6  -2   5      159.22      134.29      7.51 o 
  -6  -1   5       36.47       34.39      2.79 o 
  -5  -1   5       20.25       19.60      3.34 o 
  -4  -1   5      250.90      241.06      9.59 o 
  -3  -1   5       59.86       74.65      2.92 o 
  -2  -1   5        5.14        0.83      5.84 o 
  -1  -1   5      494.49      489.63     10.01 o 
   0  -1   5      403.23      365.04      6.26 o 
   1  -1   5       32.32       35.03      1.67 o 
   2  -1   5      250.64      339.07     10.01 o 
   3  -1   5      231.08      291.53     11.68 o 
   4  -1   5       10.10        9.18      9.18 o 
   5  -1   5        7.39       13.76      3.34 o 
   6  -1   5        1.04       -0.83      3.75 o 
  -6   0   5        5.58        1.67     11.68 o 
  -5   0   5       75.16      109.69      4.17 o 
  -4   0   5      620.61      600.15     17.10 o 
  -3   0   5      408.06      420.82     12.93 o 
  -2   0   5       82.00       82.16      3.34 o 
  -1   0   5        0.08       -6.26      6.26 o 
   0   0   5       14.52       13.62     29.19 o 
   1   0   5      271.16      201.44      9.59 o 
   2   0   5       42.98       67.56      2.92 o 
   3   0   5       31.59       64.64      2.50 o 
   4   0   5      191.31      245.23     12.09 o 
   5   0   5       55.48       55.89      3.75 o 
   6   0   5        4.77       17.52     12.51 o 
  -6   1   5       16.77       20.02     11.68 o 
  -5   1   5       96.53       86.75      3.34 o 
  -4   1   5       23.67       27.11      2.50 o 
  -3   1   5      695.07      771.56     16.27 o 
  -2   1   5      140.55      182.67      7.51 o 
  -1   1   5       88.15      116.36      4.59 o 
   0   1   5     1015.25      787.69     20.64 o 
   1   1   5       46.32       48.38      2.09 o 
   2   1   5      829.74      843.72     15.01 o 
   3   1   5      199.67      239.39      9.59 o 
   4   1   5        0.00       -8.34      9.18 o 
   5   1   5       60.25       52.55      3.75 o 
   6   1   5        0.81       -2.50     12.93 o 
  -6   2   5        0.34      -11.68     12.51 o 
  -5   2   5      224.78      261.50     10.43 o 
  -4   2   5        2.12        5.84      2.50 o 
  -3   2   5        0.20        9.18      7.09 o 
  -2   2   5       33.42       32.53      2.09 o 
  -1   2   5        0.15       -5.42      5.42 o 
   0   2   5      427.23      397.60     12.93 o 
   1   2   5      222.34      230.22      8.34 o 
   2   2   5      215.32      203.94      8.34 o 
   3   2   5      192.57      191.01      7.92 o 
   4   2   5      112.33      115.94      5.42 o 
   5   2   5        2.26       -0.42     11.26 o 
   6   2   5        0.74      -13.76     13.76 o 
  -7   3   5        3.52        3.75     15.01 o 
  -6   3   5        0.06        7.09     12.09 o 
  -5   3   5       71.02       71.32      3.34 o 
  -4   3   5      210.56      206.03      8.34 o 
  -3   3   5       84.29       93.84      4.17 o 
  -2   3   5       48.91       55.05      2.50 o 
  -1   3   5      319.51      321.14     10.84 o 
   0   3   5       11.59       -0.47     11.68 o 
   1   3   5        8.85        6.67      2.09 o 
   2   3   5        5.88       12.51      7.09 o 
   3   3   5        2.12        7.51      7.92 o 
   4   3   5      101.97       91.75      3.75 o 
   5   3   5       12.71       15.01      3.75 o 
   6   3   5        2.37        0.83     14.18 o 
  -6   4   5       57.49       62.14      4.17 o 
  -5   4   5       30.09       27.11      3.34 o 
  -4   4   5        0.24       -6.67      8.76 o 
  -3   4   5      404.37      422.90     15.01 o 
  -2   4   5       43.75       61.31      2.50 o 
  -1   4   5      140.18      144.72      5.42 o 
   0   4   5      208.15      194.25      5.58 o 
   1   4   5       15.69       13.76      2.09 o 
   2   4   5      196.65      184.34      7.51 o 
   3   4   5      192.49      203.53      8.34 o 
   4   4   5       27.79       19.18     10.43 o 
   5   4   5       22.54       11.26     12.93 o 
  -6   5   5       34.26       35.03      4.17 o 
  -5   5   5       67.58       69.23      3.75 o 
  -4   5   5      133.07      149.73      7.51 o 
  -3   5   5       57.42       58.39      2.92 o 
  -2   5   5        4.54        7.51      7.51 o 
  -1   5   5      207.21      186.43      7.51 o 
   0   5   5       26.73       31.07      1.47 o 
   1   5   5       92.84       85.91      3.75 o 
   2   5   5        4.95       -1.67      9.18 o 
   3   5   5        3.47       12.93      8.34 o 
   4   5   5       79.55       72.57      3.75 o 
   5   5   5       18.74       19.60     13.76 o 
  -6   6   5        2.20        7.51     12.93 o 
  -5   6   5       24.77        5.00     13.35 o 
  -4   6   5       79.25       83.00      3.75 o 
  -3   6   5       16.02       15.01     10.01 o 
  -2   6   5       28.63       26.69      2.50 o 
  -1   6   5      171.34      175.58      7.92 o 
   0   6   5       68.93       64.59      3.13 o 
   1   6   5      468.28      475.03     17.10 o 
   2   6   5       96.02       96.34      3.75 o 
   3   6   5       21.40       22.10      3.34 o 
   4   6   5       18.43       20.85     11.68 o 
  -5   7   5       31.82       30.03      4.17 o 
  -4   7   5        1.29        1.25     11.26 o 
  -3   7   5       33.36       33.78      3.34 o 
  -2   7   5        1.93        4.17      2.50 o 
  -1   7   5        1.23       -9.59     10.01 o 
   0   7   5      136.25      127.62      3.61 o 
   1   7   5        1.24      -10.43     10.43 o 
   2   7   5       12.63        7.51      2.92 o 
   3   7   5       21.42        6.67     12.09 o 
  -4   8   5        0.00        1.25     11.68 o 
  -3   8   5       14.08        6.67     12.09 o 
  -2   8   5      152.57      152.23      6.26 o 
  -1   8   5      106.15      125.54      4.59 o 
   0   8   5       96.57       96.25      3.20 o 
   2   8   5        0.00       15.01     10.84 o 
  -3   9   5        0.17        5.84     11.68 o 
  -2   9   5        0.63       12.09     11.68 o 
  -1   9   5        2.29       -1.25     12.09 o 
   0   9   5       10.90       16.66      8.97 o 
  -1  -9   6        5.78        8.76     11.26 o 
   0  -9   6        1.21        1.91      3.19 o 
   1  -9   6       41.64       35.45      3.75 o 
   2  -9   6       35.02       29.61      3.75 o 
  -3  -8   6        0.02       -2.09     12.51 o 
  -2  -8   6       12.03        7.92      3.34 o 
  -1  -8   6       41.90       42.54      3.34 o 
   0  -8   6        0.76        1.37      2.78 o 
   1  -8   6       20.35       25.02      2.92 o 
   2  -8   6       16.50       14.18     10.43 o 
   3  -8   6      119.25       95.92      4.17 o 
   4  -8   6       62.95       65.06      4.17 o 
  -4  -7   6       13.43       14.18      3.75 o 
  -3  -7   6        0.02       -6.67     10.01 o 
  -2  -7   6       45.20       40.04      3.34 o 
  -1  -7   6        7.04       11.68      8.76 o 
   0  -7   6       26.84       25.32      1.77 o 
   1  -7   6       69.97       72.99      3.34 o 
   2  -7   6        9.93       12.51      2.92 o 
   3  -7   6       38.53       42.96      3.34 o 
   4  -7   6       12.78       10.84     10.84 o 
   5  -7   6       20.16       11.26     13.76 o 
  -4  -6   6       37.36       33.36      3.34 o 
  -3  -6   6       20.93       20.85      2.92 o 
  -2  -6   6      378.64      354.92     14.18 o 
  -1  -6   6       15.13       12.51      7.92 o 
   0  -6   6      187.41      161.26      5.21 o 
   1  -6   6        1.99        4.59      7.92 o 
   2  -6   6      257.61      274.84     10.84 o 
   3  -6   6        0.17       -9.59      9.59 o 
   4  -6   6       46.74       53.38      3.34 o 
   5  -6   6        0.20        5.84     12.09 o 
  -5  -5   6       17.09       20.02     12.93 o 
  -4  -5   6        2.60        7.92      9.59 o 
  -3  -5   6      304.66      284.02     11.68 o 
  -2  -5   6        3.31        2.09      2.50 o 
  -1  -5   6        0.19       -3.34      6.67 o 
   0  -5   6       24.79       17.68      1.67 o 
   1  -5   6        0.01       -6.67      7.09 o 
   2  -5   6        4.26       -4.17      7.92 o 
   3  -5   6       37.37       41.71      2.92 o 
   4  -5   6        8.68       -2.50     10.43 o 
   5  -5   6        0.71       -3.75     11.68 o 
   6  -5   6        1.66      -14.18     14.18 o 
  -5  -4   6       13.16       10.01     12.09 o 
  -4  -4   6        5.44       14.18      2.92 o 
  -3  -4   6      569.68      536.34     16.68 o 
  -2  -4   6      177.90      175.58      7.09 o 
  -1  -4   6       50.17       51.30      2.09 o 
   0  -4   6      243.52      234.16      7.06 o 
   1  -4   6       17.50       20.44      2.09 o 
   2  -4   6        0.12       11.26      2.09 o 
   3  -4   6       66.62       71.32      3.34 o 
   4  -4   6       12.45       16.68      2.92 o 
   5  -4   6       43.94       35.87      3.34 o 
   6  -4   6      115.75      108.02      4.59 o 
  -6  -3   6       27.45       35.45      4.17 o 
  -5  -3   6       27.73       35.45      3.34 o 
  -4  -3   6       38.34       28.78      2.92 o 
  -3  -3   6       60.75       59.22      2.50 o 
  -2  -3   6      715.96      701.08     15.43 o 
  -1  -3   6       30.13       32.11      2.09 o 
   0  -3   6      458.12      445.24      7.81 o 
   1  -3   6       96.41       87.58      4.59 o 
   2  -3   6       34.47       35.87      2.50 o 
   3  -3   6        9.45        4.59      2.09 o 
   4  -3   6      101.09       93.42      3.34 o 
   5  -3   6       21.52        9.18     11.26 o 
   6  -3   6       47.74       11.68     14.60 o 
  -6  -2   6       36.16       35.03      4.17 o 
  -5  -2   6      138.40      127.62      5.00 o 
  -4  -2   6      751.54      699.83     19.60 o 
  -3  -2   6      701.46      653.12     16.68 o 
  -2  -2   6      873.67      916.28     16.27 o 
  -1  -2   6       63.32       62.98      2.92 o 
   0  -2   6     1212.71     1095.68     31.28 o 
   1  -2   6        4.65        1.25      5.84 o 
   2  -2   6      177.49      167.24      7.09 o 
   3  -2   6      293.17      300.28     12.09 o 
   4  -2   6      119.51      110.52      4.59 o 
   5  -2   6      476.46      465.02     19.18 o 
   6  -2   6      134.24      127.62      4.59 o 
  -6  -1   6        0.56       13.76     12.09 o 
  -5  -1   6        1.69      -11.26     11.26 o 
  -4  -1   6       76.09       78.82      3.34 o 
  -3  -1   6      151.12      161.82      7.09 o 
  -2  -1   6      326.93      465.44     11.68 o 
  -1  -1   6     2105.01     1984.80     17.93 o 
   0  -1   6      170.84      153.80      3.97 o 
   1  -1   6      471.55      537.18     10.43 o 
   2  -1   6      685.19      693.57     13.76 o 
   3  -1   6      130.95      148.89      5.84 o 
   4  -1   6        1.01       -1.67      9.18 o 
   5  -1   6        8.82       18.35     10.43 o 
   6  -1   6        1.58      -10.84     13.35 o 
  -6   0   6       51.89       52.13      3.75 o 
  -5   0   6      118.74      119.28      4.17 o 
  -4   0   6     1282.06     1214.07     23.36 o 
  -3   0   6     1089.74     1097.71     19.60 o 
  -2   0   6       80.74      102.60      4.17 o 
  -1   0   6     2147.98     2180.82     18.35 o 
   0   0   6       76.08       67.39     14.39 o 
   1   0   6     2800.83     2791.81     21.27 o 
   2   0   6      120.39      140.55      5.84 o 
   3   0   6      957.49     1199.89     21.27 o 
   4   0   6     1688.02     1813.38     28.78 o 
   5   0   6      230.73      270.67     12.09 o 
   6   0   6       73.06       66.73      4.17 o 
  -6   1   6       41.83       34.62      3.75 o 
  -5   1   6        2.05        6.26     10.01 o 
  -4   1   6       26.04       27.94      2.50 o 
  -3   1   6      388.08      420.82     13.35 o 
  -2   1   6        3.82        0.42      5.84 o 
  -1   1   6       58.93       89.25      3.34 o 
   0   1   6     1368.30     1251.24     40.45 o 
   1   1   6       22.58       14.18      1.67 o 
   2   1   6       60.36       68.40      2.50 o 
   3   1   6      480.83      500.06     14.60 o 
   4   1   6       41.80       55.89      2.92 o 
   5   1   6      124.46      118.45      4.17 o 
   6   1   6        1.00      -12.93     14.18 o 
  -7   2   6       10.45       17.93      4.59 o 
  -6   2   6       95.86       92.59      4.17 o 
  -5   2   6      874.94      845.38     23.36 o 
  -4   2   6       28.14       35.03      2.50 o 
  -3   2   6       27.05       32.11      2.09 o 
  -2   2   6       17.88       42.96      2.09 o 
  -1   2   6      167.27      201.02      8.34 o 
   0   2   6     4025.25     3470.54    139.51 o 
   1   2   6      535.15      500.06     12.09 o 
   2   2   6      905.49      907.94     17.10 o 
   3   2   6      397.01      435.41     14.18 o 
   4   2   6      220.09      199.77      9.18 o 
   5   2   6        3.40        2.50     11.68 o 
   6   2   6        5.85        5.00      4.17 o 
  -7   3   6        0.75       -7.09     16.27 o 
  -6   3   6       23.71       19.60     12.93 o 
  -5   3   6        0.20        2.09     10.43 o 
  -4   3   6       32.78       36.70      2.92 o 
  -3   3   6       25.13       16.27      2.09 o 
  -2   3   6      221.60      257.74     10.43 o 
  -1   3   6      407.37      465.86     12.09 o 
   0   3   6        8.43       12.29      1.99 o 
   1   3   6      724.71      689.82     15.43 o 
   2   3   6      309.21      329.48     12.09 o 
   3   3   6      445.52      494.22     16.68 o 
   4   3   6       17.34       19.18     10.43 o 
   5   3   6        0.81      -12.51     12.51 o 
  -6   4   6       95.30       84.25      4.59 o 
  -5   4   6       52.56       46.29      3.34 o 
  -4   4   6       12.43        5.00      9.59 o 
  -3   4   6       77.61       83.83      3.34 o 
  -2   4   6       17.69        7.09      7.09 o 
  -1   4   6      248.19      233.14      9.18 o 
   0   4   6      353.04      292.46      8.26 o 
   1   4   6      240.64      224.38      9.18 o 
   2   4   6       71.03       83.00      2.92 o 
   3   4   6      892.26      835.79     21.69 o 
   4   4   6       32.23       21.69      3.34 o 
   5   4   6       10.60        9.18      3.75 o 
  -6   5   6       81.55       70.07      4.59 o 
  -5   5   6       42.48       31.70      3.75 o 
  -4   5   6        0.18        5.84     10.01 o 
  -3   5   6       53.00       58.39      2.92 o 
  -2   5   6        2.32       -0.42      7.51 o 
  -1   5   6       14.14        8.34      7.51 o 
   0   5   6      283.93      272.86      7.65 o 
   1   5   6      339.58      334.07     13.35 o 
   2   5   6       46.17       42.12      2.92 o 
   3   5   6        0.03       -7.92      9.59 o 
   4   5   6        2.54      -11.68     11.68 o 
   5   5   6       37.24       42.54      4.17 o 
  -6   6   6        4.54       -4.59     14.18 o 
  -5   6   6        4.15      -11.26     13.35 o 
  -4   6   6       28.57       18.35     11.68 o 
  -3   6   6        1.41       -3.34      8.76 o 
  -2   6   6       15.63       25.44      2.50 o 
  -1   6   6        2.06        7.09      7.51 o 
   0   6   6       40.41       44.69      1.77 o 
   1   6   6        0.17       -3.34      8.76 o 
   2   6   6      678.16      673.97     21.69 o 
   3   6   6       29.46       27.53      3.34 o 
   4   6   6       39.96       52.97      3.75 o 
  -5   7   6       31.43       32.53      4.17 o 
  -4   7   6       16.93       16.27     11.68 o 
  -3   7   6       31.64       25.44      3.34 o 
  -2   7   6       37.12       40.04      2.92 o 
  -1   7   6      172.22      186.43      8.34 o 
   0   7   6       42.17       41.11      2.06 o 
   1   7   6      354.45      310.29     15.43 o 
   2   7   6       32.21       31.28      3.34 o 
   3   7   6       18.87        3.75     12.51 o 
  -4   8   6        2.49        5.84     12.09 o 
  -3   8   6       48.95       45.46      3.75 o 
  -2   8   6       10.09       17.93     11.26 o 
  -1   8   6        4.66       -0.42     10.01 o 
   0   8   6       22.02       21.61      4.17 o 
   1   8   6      543.86      506.73     22.10 o 
   2   8   6      125.36      145.55      6.67 o 
  -3   9   6       27.40       25.44      4.17 o 
  -2   9   6       43.36       34.62      3.75 o 
  -1   9   6       27.04       25.02      3.75 o 
   0   9   6      304.68      313.62      9.58 o 
  -1  -9   7        2.33        1.25     10.84 o 
   0  -9   7       16.33       10.07      3.96 o 
   1  -9   7        4.46        0.83     10.84 o 
   2  -9   7       53.28       62.98      3.75 o 
  -3  -8   7       32.86       29.61      3.75 o 
  -2  -8   7        7.81       12.51     11.26 o 
  -1  -8   7        0.00       -3.75     10.01 o 
   0  -8   7        0.19       -1.67      6.49 o 
   1  -8   7        8.46        6.67     10.01 o 
   2  -8   7        1.01       -1.67     10.01 o 
   3  -8   7       28.14       21.69      3.75 o 
   4  -8   7        4.63        8.76      3.75 o 
  -4  -7   7        0.34       17.52     10.84 o 
  -3  -7   7       67.58       62.56      3.75 o 
  -2  -7   7        1.15      -10.84     10.84 o 
  -1  -7   7       26.65       25.86      2.50 o 
   0  -7   7       15.93        9.80      6.19 o 
   1  -7   7        0.02        5.42      8.76 o 
   2  -7   7      139.71      130.54      6.67 o 
   3  -7   7       64.74       64.23      3.34 o 
   4  -7   7        4.84        0.83      3.34 o 
   5  -7   7        7.64       15.43     12.51 o 
  -4  -6   7       97.28       86.75      4.17 o 
  -3  -6   7       25.15       24.61      2.92 o 
  -2  -6   7       53.31       50.05      2.92 o 
  -1  -6   7        1.69        1.25      7.51 o 
   0  -6   7        0.00       -2.19      9.38 o 
   1  -6   7        0.00        7.92      7.51 o 
   2  -6   7       96.94       87.58      3.75 o 
   3  -6   7        2.08       -2.50      9.18 o 
   4  -6   7      121.26      103.43      4.59 o 
   5  -6   7       12.29        7.92     12.09 o 
  -5  -5   7        2.45       -0.83     12.51 o 
  -4  -5   7       85.54       77.16      3.34 o 
  -3  -5   7       11.42        3.75      9.59 o 
  -2  -5   7       43.36       48.38      2.50 o 
  -1  -5   7      135.25      158.07      5.84 o 
   0  -5   7        0.02       -3.15      4.86 o 
   1  -5   7      668.18      632.68     16.68 o 
   2  -5   7        0.38       12.93      7.51 o 
   3  -5   7        4.03        2.09      7.92 o 
   4  -5   7       59.25       64.23      3.34 o 
   5  -5   7        3.74        5.00     10.43 o 
   6  -5   7        3.70       -1.25     13.76 o 
  -5  -4   7       17.11        2.92     12.09 o 
  -4  -4   7        3.68       10.84      9.59 o 
  -3  -4   7       19.07       22.10      2.50 o 
  -2  -4   7       64.82       59.22      2.50 o 
  -1  -4   7      220.97      173.91      7.09 o 
   0  -4   7       36.81       26.30      1.47 o 
   1  -4   7       52.33       49.21      2.09 o 
   2  -4   7      170.80      202.27      7.92 o 
   3  -4   7       38.78       37.95      2.50 o 
   4  -4   7       13.00        1.67     10.43 o 
   5  -4   7       43.53       44.21      3.34 o 
   6  -4   7       14.26        6.26     14.18 o 
  -6  -3   7        5.38       -6.26     14.60 o 
  -5  -3   7       35.30       33.78      3.34 o 
  -4  -3   7       67.24       66.73      4.17 o 
  -3  -3   7        1.37       -6.26      7.92 o 
  -2  -3   7       66.63       62.98      3.34 o 
  -1  -3   7       16.27       37.12      2.09 o 
   1  -3   7      285.34      303.62     10.84 o 
   2  -3   7      269.43      297.78     11.68 o 
   3  -3   7       19.10       15.85      2.50 o 
   4  -3   7       40.54       18.35     10.43 o 
   5  -3   7       25.61        6.67     12.09 o 
   6  -3   7        7.51       16.27     13.35 o 
  -6  -2   7        1.31        0.83      3.75 o 
  -5  -2   7        6.56        0.42     10.84 o 
  -4  -2   7       58.64       64.23      2.92 o 
  -3  -2   7      924.00      917.95     18.77 o 
  -2  -2   7      121.69      107.60      4.17 o 
  -1  -2   7      176.00      179.75      6.67 o 
   0  -2   7     2183.64     2011.62     31.49 o 
   1  -2   7        1.46       -1.67      5.84 o 
   2  -2   7      170.23      208.53      8.34 o 
   3  -2   7       16.58       -2.92      8.34 o 
   4  -2   7      127.67      150.98      5.84 o 
   5  -2   7      124.44      124.70      4.59 o 
   6  -2   7       33.98       43.37      4.17 o 
  -6  -1   7       11.10        8.76     12.93 o 
  -5  -1   7        9.75       -4.59     10.84 o 
  -4  -1   7       74.85       83.83      3.34 o 
  -3  -1   7       18.41       22.10      2.09 o 
  -2  -1   7      437.11      512.99     12.93 o 
  -1  -1   7      745.94      699.41     12.09 o 
   0  -1   7      356.04      315.24      6.88 o 
   1  -1   7      605.70      701.50     12.09 o 
   2  -1   7      489.78      600.57     13.35 o 
   3  -1   7      121.95      161.82      7.09 o 
   4  -1   7       92.44       95.51      3.75 o 
   5  -1   7        6.58        8.34     10.84 o 
   6  -1   7        5.25       -4.17     13.76 o 
  -6   0   7        3.56       21.69     11.68 o 
  -5   0   7      231.86      245.65     10.01 o 
  -4   0   7      379.80      456.68     15.85 o 
  -3   0   7      582.94      653.12     15.85 o 
  -2   0   7      141.40      140.55      6.26 o 
  -1   0   7     1280.72      914.20     20.44 o 
   0   0   7        6.15      -25.78     35.66 o 
   1   0   7     1965.16     1885.95     18.35 o 
   2   0   7        0.53       -2.09      7.09 o 
   3   0   7      306.23      359.92     13.76 o 
   4   0   7      479.53      526.75     17.93 o 
   5   0   7      461.28      521.33     19.60 o 
   6   0   7        3.05        9.18      3.75 o 
  -7   1   7        0.21        2.09     14.18 o 
  -6   1   7        5.22        0.00     12.93 o 
  -5   1   7       87.26       85.50      4.17 o 
  -4   1   7       45.52       49.21      2.50 o 
  -3   1   7        1.24        2.09      6.67 o 
  -2   1   7      119.79      173.08      7.09 o 
  -1   1   7      647.71      762.39     12.51 o 
   0   1   7     3715.97     3146.94    223.34 o 
   1   1   7      299.34      252.74      9.18 o 
   2   1   7       91.83      120.11      5.00 o 
   3   1   7      547.74      554.69     15.43 o 
   4   1   7       16.62       15.85      2.92 o 
   5   1   7       35.50       32.53      3.34 o 
   6   1   7        9.95       -4.59     14.18 o 
  -7   2   7       61.64       50.46      4.59 o 
  -6   2   7      312.28      276.51     12.51 o 
  -5   2   7      222.75      250.65     10.43 o 
  -4   2   7      516.75      544.68     17.10 o 
  -3   2   7        0.48        1.25      6.26 o 
  -2   2   7      971.27     1114.39     17.93 o 
  -1   2   7      196.29      221.04      8.34 o 
   0   2   7      268.30      307.13     17.52 o 
   1   2   7      500.94      495.89     12.51 o 
   2   2   7       72.29       85.91      4.17 o 
   3   2   7     1176.20     1179.03     21.69 o 
   4   2   7      713.86      748.63     21.27 o 
   5   2   7       61.86       59.22      3.75 o 
   6   2   7        0.96        8.34     14.60 o 
  -7   3   7       16.99       11.68     15.01 o 
  -6   3   7       28.14       30.45      3.75 o 
  -5   3   7        2.86       15.85      9.59 o 
  -4   3   7        4.35        1.25      8.76 o 
  -3   3   7      251.00      356.17     13.35 o 
  -2   3   7      170.24      190.18      7.51 o 
  -1   3   7      114.69       88.83      4.17 o 
   0   3   7      110.74      125.37      3.54 o 
   1   3   7        0.77        1.67      7.51 o 
   2   3   7      947.46      911.28     18.77 o 
   3   3   7       44.44       45.88      2.92 o 
   4   3   7      152.40      149.31      6.26 o 
   5   3   7       93.11       91.34      4.17 o 
  -6   4   7       98.35       93.42      4.59 o 
  -5   4   7        2.49       -2.09     11.26 o 
  -4   4   7       11.49        7.92      9.18 o 
  -3   4   7        0.24        3.75      8.34 o 
  -2   4   7       31.67       34.62      2.50 o 
  -1   4   7      142.62      135.96      5.42 o 
   0   4   7      413.49      416.51     11.68 o 
   1   4   7        2.08       10.01      7.09 o 
   2   4   7     1044.63      979.68     20.85 o 
   3   4   7      151.89      159.32      6.26 o 
   4   4   7       51.45       43.37      3.34 o 
   5   4   7        4.72        5.42      3.75 o 
  -6   5   7       11.28      -14.60     14.60 o 
  -5   5   7        6.09        4.59     11.68 o 
  -4   5   7        0.00        9.59     10.01 o 
  -3   5   7        0.55        5.00      8.34 o 
  -2   5   7        0.05       -0.42      7.51 o 
  -1   5   7      228.80      210.62      9.18 o 
   0   5   7       28.29       24.53      1.60 o 
   1   5   7      282.71      256.49     10.01 o 
   2   5   7       14.21       23.77      2.92 o 
   3   5   7      253.96      242.31     11.68 o 
   4   5   7        1.25       -2.50     10.84 o 
   5   5   7        2.35        2.09     14.18 o 
  -6   6   7        4.23        4.59     14.60 o 
  -5   6   7        0.00       -7.51     12.09 o 
  -4   6   7        0.51       -1.25     10.84 o 
  -3   6   7        0.55       -2.92      9.18 o 
  -2   6   7       18.85       23.77      2.50 o 
  -1   6   7      117.66      116.78      5.42 o 
   0   6   7       21.49       23.05      2.71 o 
   1   6   7       71.71       69.65      2.92 o 
   2   6   7       11.87        7.51     11.26 o 
   3   6   7       22.60        9.18     11.26 o 
   4   6   7        9.81        0.00     12.51 o 
  -5   7   7        0.32       -9.59     12.51 o 
  -4   7   7        2.32       -9.18     11.68 o 
  -3   7   7        6.49        5.84      2.92 o 
  -2   7   7      145.87      159.73      6.67 o 
  -1   7   7       35.58       39.62      2.92 o 
   0   7   7       76.61       73.01      2.36 o 
   1   7   7        0.75        2.50      9.18 o 
   2   7   7       27.23       24.19      3.34 o 
   3   7   7       17.23       20.85     12.09 o 
  -4   8   7        0.00      -13.35     13.35 o 
  -3   8   7        6.01       -6.67     12.09 o 
  -2   8   7       13.69       18.77      3.34 o 
  -1   8   7        2.93       -1.25     10.84 o 
   0   8   7       43.45       47.60      2.65 o 
   1   8   7        9.91      -13.76     13.76 o 
   2   8   7        0.39       14.60     10.43 o 
  -3   9   7       68.66       65.90      4.17 o 
  -2   9   7        5.54       -2.09     12.51 o 
  -1   9   7      125.59      133.46      6.26 o 
   0   9   7        0.08        0.83     12.51 o 
  -1  -9   8       19.09       12.51      3.75 o 
   0  -9   8        0.63       -2.30      7.78 o 
   1  -9   8        6.04        9.18      3.34 o 
   2  -9   8        1.45       -4.59     11.68 o 
  -3  -8   8       24.76       27.11      3.75 o 
  -2  -8   8        5.80        3.34     11.26 o 
  -1  -8   8       38.84       37.54      3.34 o 
   0  -8   8        2.67        9.18      6.49 o 
   1  -8   8        2.24        0.42      9.59 o 
   2  -8   8       11.92       19.18     10.43 o 
   3  -8   8       32.86       36.70      3.75 o 
   4  -8   8        7.61        6.26     12.93 o 
  -4  -7   8       22.91       23.36      3.75 o 
  -3  -7   8        2.14       -4.17     10.43 o 
  -2  -7   8       59.43       50.05      3.34 o 
  -1  -7   8        0.12        2.50      9.59 o 
   0  -7   8        0.71        4.47      6.88 o 
   1  -7   8       38.83       35.45      2.92 o 
   2  -7   8       55.81       61.31      3.75 o 
   3  -7   8        0.40       -6.26     10.01 o 
   4  -7   8        0.29        6.26     10.01 o 
  -4  -6   8        1.17       13.35     11.68 o 
  -3  -6   8       71.31       79.24      4.17 o 
  -2  -6   8        2.04       -3.75      9.59 o 
  -1  -6   8       10.78        7.92      8.34 o 
   0  -6   8      127.73      112.17      3.96 o 
   1  -6   8       53.91       52.13      2.50 o 
   2  -6   8       39.24       42.12      2.92 o 
   3  -6   8      214.34      204.36      7.92 o 
   4  -6   8       29.40       31.70      3.34 o 
   5  -6   8        9.03       -0.83     12.51 o 
  -5  -5   8       64.35       65.06      4.17 o 
  -4  -5   8       80.28      116.78      3.75 o 
  -3  -5   8        3.49       -6.67      9.18 o 
  -2  -5   8        5.76        9.18      7.92 o 
  -1  -5   8       51.07       48.80      2.50 o 
   0  -5   8      112.75      111.81      3.24 o 
   1  -5   8      431.19      442.50     14.18 o 
   2  -5   8        8.00        9.59      7.92 o 
   3  -5   8        0.71       -6.26      8.34 o 
   4  -5   8        5.05        5.42     10.01 o 
   5  -5   8       13.61       10.01     11.68 o 
  -5  -4   8        0.67      -11.68     11.68 o 
  -4  -4   8      371.23      424.15     15.43 o 
  -3  -4   8        4.01        2.50      8.34 o 
  -2  -4   8      173.56      183.92      7.51 o 
  -1  -4   8      602.80      533.00     14.18 o 
   0  -4   8       40.56       50.26      1.77 o 
   1  -4   8     2059.68     2080.30     25.86 o 
   2  -4   8      436.79      466.27     14.18 o 
   3  -4   8      248.76      243.56     10.43 o 
   4  -4   8       28.69       17.52     10.01 o 
   5  -4   8      117.81       99.68      4.59 o 
   6  -4   8      271.16      240.64     10.84 o 
  -6  -3   8       25.40       -2.09     15.01 o 
  -5  -3   8       12.56      -12.51     12.51 o 
  -4  -3   8       51.26       52.13      2.92 o 
  -3  -3   8      439.12      432.91     15.43 o 
  -2  -3   8       58.83       69.65      2.50 o 
  -1  -3   8       49.11       55.05      2.50 o 
   0  -3   8      604.46      484.01     14.39 o 
   1  -3   8      135.50      153.90      6.67 o 
   2  -3   8      521.57      609.33     14.60 o 
   3  -3   8        8.89        5.00      2.50 o 
   4  -3   8        0.02        4.17      8.34 o 
   5  -3   8        3.81       13.35     10.01 o 
   6  -3   8        1.27        9.59     12.93 o 
  -6  -2   8       25.65       23.36     12.93 o 
  -5  -2   8       30.93       11.26     11.68 o 
  -4  -2   8       32.22       31.70      2.92 o 
  -3  -2   8      405.69      421.23     14.18 o 
  -2  -2   8      544.62      530.09     13.35 o 
  -1  -2   8      729.43      711.92     13.35 o 
   0  -2   8     2688.90     2391.45     79.66 o 
   1  -2   8       61.49       64.23      2.50 o 
   2  -2   8      108.64      123.03      5.84 o 
   3  -2   8        1.76       -0.83      7.51 o 
   4  -2   8      187.47      183.92      7.92 o 
   5  -2   8      621.62      635.18     21.69 o 
   6  -2   8       79.68       63.39      4.59 o 
  -6  -1   8        0.20       -3.75     12.93 o 
  -5  -1   8      173.28      157.23      6.67 o 
  -4  -1   8       93.95      105.93      5.00 o 
  -3  -1   8        7.73        7.92      7.51 o 
  -2  -1   8       44.28       57.55      2.50 o 
  -1  -1   8       42.40       43.79      1.67 o 
   0  -1   8     3245.66     2856.32     98.63 o 
   1  -1   8      854.62      928.38     14.18 o 
   2  -1   8      374.39      435.83     12.51 o 
   3  -1   8       17.05       34.20      2.50 o 
   4  -1   8        0.36       -2.92      8.34 o 
   5  -1   8        0.17        1.67     10.84 o 
   6  -1   8       16.08       16.27     13.35 o 
  -7   0   8        9.04        0.83     15.01 o 
  -6   0   8        1.97       13.35     12.09 o 
  -5   0   8      262.28      281.10     12.09 o 
  -4   0   8      320.21      360.76     14.60 o 
  -3   0   8        0.14       -1.25      7.51 o 
  -2   0   8      334.55      311.54     10.84 o 
  -1   0   8      185.92      -15.01     15.01 o 
   0   0   8     1851.69     1654.84    117.61 o 
   1   0   8     1852.45     1748.32     18.77 o 
   2   0   8       52.43       78.41      2.92 o 
   3   0   8       38.61       49.63      2.50 o 
   4   0   8      145.13      197.27      7.51 o 
   5   0   8      137.93      201.86      7.09 o 
   6   0   8        6.01       -5.84     14.18 o 
  -7   1   8       20.51        2.50     15.43 o 
  -6   1   8        2.11      -12.51     12.51 o 
  -5   1   8       76.70       72.15      3.34 o 
  -4   1   8       19.91       20.85      2.50 o 
  -3   1   8      554.08      615.58     15.43 o 
  -2   1   8       51.22      123.45      5.42 o 
  -1   1   8     1961.27     2021.50     20.44 o 
   0   1   8      449.45      392.18     42.54 o 
   1   1   8      422.50      406.64     11.26 o 
   2   1   8      815.34      817.86     16.68 o 
   3   1   8       46.62       51.72      2.92 o 
   4   1   8       25.26       17.93     10.43 o 
   5   1   8        1.01      -12.51     12.51 o 
   6   1   8       45.44       51.72      4.17 o 
  -7   2   8       13.13        5.42     15.85 o 
  -6   2   8      119.95      125.95      5.00 o 
  -5   2   8        4.84        2.92     11.26 o 
  -4   2   8       19.34       21.69      2.92 o 
  -3   2   8        0.90       -2.50      7.09 o 
  -2   2   8     1919.72     2437.72     25.86 o 
  -1   2   8       74.44       70.90      2.50 o 
   0   2   8     5008.36     4617.19     69.65 o 
   1   2   8      736.12      737.78     15.01 o 
   2   2   8      456.89      490.46     13.76 o 
   3   2   8      120.80      129.71      5.00 o 
   4   2   8      892.89      856.23     22.52 o 
   5   2   8       11.47       -1.67     11.68 o 
   6   2   8       39.68       46.29      4.59 o 
  -6   3   8      389.90      358.67     14.60 o 
  -5   3   8       80.42       70.48      3.75 o 
  -4   3   8      332.75      389.54     15.01 o 
  -3   3   8      479.31      563.45     16.27 o 
  -2   3   8      616.12      699.83     15.85 o 
  -1   3   8      408.61      374.52     12.51 o 
   0   3   8     1116.89      994.62     12.24 o 
   1   3   8      114.69      133.04      5.42 o 
   2   3   8      128.42      119.70      5.00 o 
   3   3   8      525.38      611.00     18.35 o 
   4   3   8       62.13       59.22      3.34 o 
   5   3   8       23.09       23.36      3.75 o 
  -6   4   8        3.30       20.02     14.18 o 
  -5   4   8       38.54       36.28      3.75 o 
  -4   4   8        1.36       -7.51     10.01 o 
  -3   4   8      308.29      371.18     14.18 o 
  -2   4   8       67.36       59.22      2.50 o 
  -1   4   8     1433.47     1450.54     22.94 o 
   0   4   8       77.45       74.04      5.63 o 
   1   4   8       22.67       18.77      2.09 o 
   2   4   8       16.95        6.67      8.76 o 
   3   4   8      951.92      967.58     24.19 o 
   4   4   8        0.38        9.18     10.84 o 
   5   4   8      106.04      103.85      4.59 o 
  -6   5   8       85.41       55.89      4.59 o 
  -5   5   8       45.99       52.55      3.75 o 
  -4   5   8      254.93      235.64      9.59 o 
  -3   5   8       46.70       43.79      2.92 o 
  -2   5   8      215.77      228.55     10.01 o 
  -1   5   8      973.37      903.77     20.44 o 
   0   5   8      198.81      200.16      8.34 o 
   1   5   8       10.31       14.18      8.76 o 
   2   5   8      862.68      857.48     22.52 o 
   3   5   8      108.84      100.93      4.17 o 
   4   5   8       49.80       53.38      3.75 o 
  -5   6   8       13.16        5.00     12.93 o 
  -4   6   8       60.88       59.22      3.75 o 
  -3   6   8       42.45       42.12      2.92 o 
  -2   6   8      328.00      370.35     15.01 o 
  -1   6   8      184.32      218.54      9.18 o 
   0   6   8       11.39        8.34      5.90 o 
   1   6   8      170.81      170.58      6.67 o 
   2   6   8      536.49      519.24     19.60 o 
   3   6   8       29.20       31.28      3.34 o 
   4   6   8       30.92       44.21      4.17 o 
  -5   7   8       28.97       30.45      3.75 o 
  -4   7   8        3.44       14.60     11.26 o 
  -3   7   8       13.03       18.77     11.26 o 
  -2   7   8       77.84       78.82      3.34 o 
  -1   7   8        4.99       13.35      9.18 o 
   0   7   8       51.79       47.85      2.71 o 
   1   7   8      291.88      309.04     12.09 o 
   2   7   8        6.56        6.67     11.26 o 
   3   7   8        0.38       15.85     11.26 o 
  -4   8   8       13.07       14.60     13.76 o 
  -3   8   8        3.00       17.93     10.43 o 
  -2   8   8       16.90       22.52      3.34 o 
  -1   8   8        5.32       -3.34     10.43 o 
   0   8   8       61.42       59.02      2.65 o 
   1   8   8       69.31       62.98      4.17 o 
   2   8   8        5.42       10.43     12.09 o 
  -3   9   8       21.58       16.27      4.17 o 
  -2   9   8        1.09        8.76     10.43 o 
  -1   9   8       14.60        7.09     12.09 o 
   0   9   8        0.49      -11.68     12.09 o 
  -1  -9   9        0.53      -12.09     12.09 o 
   0  -9   9        2.96        4.97      7.65 o 
   1  -9   9        0.45       -4.59     12.09 o 
   2  -9   9        2.57      -11.26     11.26 o 
  -3  -8   9        3.02       -2.92     11.26 o 
  -2  -8   9       57.72       55.05      3.75 o 
  -1  -8   9       49.81       47.96      3.34 o 
   0  -8   9        0.01        8.34      6.78 o 
   1  -8   9       20.72       -4.59     11.68 o 
   2  -8   9        5.07        9.18     10.01 o 
   3  -8   9        2.77       -3.75     12.51 o 
   4  -8   9        0.59       -1.25     12.51 o 
  -3  -7   9       40.15       36.70      3.75 o 
  -2  -7   9        5.62       13.35      9.59 o 
  -1  -7   9        7.28        2.92      9.18 o 
   0  -7   9       16.42        6.05      6.49 o 
   1  -7   9        4.01        1.25      8.34 o 
   2  -7   9       14.01       21.69      2.92 o 
   3  -7   9        6.65        7.09     10.01 o 
   4  -7   9        1.25       -1.67     11.68 o 
  -4  -6   9        0.09       -5.00     12.09 o 
  -3  -6   9       28.69       26.27      2.92 o 
  -2  -6   9      115.60      119.28      4.17 o 
  -1  -6   9        4.91        7.51      2.50 o 
   0  -6   9        0.03        2.81      5.15 o 
   1  -6   9       41.19       43.37      2.50 o 
   2  -6   9       41.36       55.47      2.92 o 
   3  -6   9       37.57       36.70      2.92 o 
   4  -6   9       43.92       42.54      3.34 o 
   5  -6   9        3.35        0.00     12.51 o 
  -5  -5   9       14.79       22.94     12.51 o 
  -4  -5   9       69.89       66.31      3.75 o 
  -3  -5   9       45.54       37.95      2.92 o 
  -2  -5   9        1.05        9.59      8.34 o 
  -1  -5   9       65.97       51.30      2.50 o 
   0  -5   9       31.25       24.45      2.50 o 
   1  -5   9      100.25       90.09      3.75 o 
   2  -5   9       86.01       92.17      3.75 o 
   3  -5   9        0.07        9.18      8.34 o 
   4  -5   9      104.10       93.00      3.75 o 
   5  -5   9       76.47       67.56      3.75 o 
  -4  -4   9       34.77       40.04      3.34 o 
  -3  -4   9      683.92      658.96     19.18 o 
  -2  -4   9      606.38      570.54     16.27 o 
  -1  -4   9      184.90      183.92      8.34 o 
   1  -4   9       41.80       32.11      2.50 o 
   2  -4   9       67.06       70.90      3.34 o 
   3  -4   9      389.46      343.66     14.60 o 
   4  -4   9        0.72        8.34      9.59 o 
   5  -4   9       25.79       24.19      3.75 o 
   6  -4   9       77.69       77.16      4.59 o 
  -6  -3   9       19.57        3.75     14.60 o 
  -5  -3   9       13.73       16.27     11.26 o 
  -4  -3   9       22.45       15.01     10.84 o 
  -3  -3   9       57.14       52.55      2.50 o 
  -2  -3   9      320.99      280.27     10.84 o 
  -1  -3   9       54.14       46.29      2.50 o 
   0  -3   9       20.55       30.08      1.47 o 
   1  -3   9      241.20      221.46      9.59 o 
   2  -3   9       20.58       29.61      2.50 o 
   3  -3   9      337.63      389.12     13.76 o 
   4  -3   9       46.63       44.21      2.92 o 
   5  -3   9        1.48       -4.17     11.68 o 
   6  -3   9        0.76       10.43     12.93 o 
  -6  -2   9        0.52        6.26     13.76 o 
  -5  -2   9        0.26        7.09     10.01 o 
  -4  -2   9      945.84     1133.57     24.19 o 
  -3  -2   9      393.85      384.11     13.76 o 
  -2  -2   9      135.84      187.26      7.92 o 
  -1  -2   9     1075.26     1021.38     16.27 o 
   0  -2   9      728.11      767.35     25.44 o 
   1  -2   9      134.80      149.31      7.09 o 
   2  -2   9      418.42      432.49     13.35 o 
   3  -2   9        7.16        4.17      7.51 o 
   4  -2   9       38.52       42.54      2.92 o 
   5  -2   9      161.50      185.59      7.92 o 
   6  -2   9      243.70      242.31      9.18 o 
  -7  -1   9        1.60       17.10     15.85 o 
  -6  -1   9       12.47       -5.84     13.35 o 
  -5  -1   9       88.45       83.41      3.75 o 
  -4  -1   9       12.50       17.10      2.50 o 
  -3  -1   9      836.65      797.00     17.10 o 
  -2  -1   9      463.25      494.22     12.93 o 
  -1  -1   9       57.82       62.98      2.50 o 
   0  -1   9      907.03      824.62     11.26 o 
   1  -1   9        0.06       -7.92      7.92 o 
   2  -1   9      526.07      650.20     15.01 o 
   3  -1   9      131.96      178.92      6.67 o 
   4  -1   9       78.09       72.15      2.92 o 
   5  -1   9       16.88      -14.18     14.18 o 
   6  -1   9       77.36       76.32      4.59 o 
  -7   0   9       11.65       16.27     15.85 o 
  -6   0   9        2.39       18.35     11.68 o 
  -5   0   9      734.75      701.50     22.52 o 
  -4   0   9      261.77      290.27     12.09 o 
  -3   0   9      237.55      277.35     11.26 o 
  -2   0   9       72.74       65.06      2.92 o 
  -1   0   9      773.99      894.18     15.43 o 
   0   0   9        0.39      -32.32     32.32 o 
   2   0   9       17.56      -10.01     10.01 o 
   3   0   9      222.64      317.80     11.68 o 
   4   0   9      193.18      213.54      8.76 o 
   5   0   9      311.50      385.78     15.01 o 
   6   0   9        1.93       15.85     11.68 o 
  -7   1   9        5.74       -5.42     14.18 o 
  -6   1   9       41.61       43.37      3.75 o 
  -5   1   9       11.68        2.09     11.68 o 
  -4   1   9       24.55       15.85      9.18 o 
  -3   1   9      242.41      244.40     10.84 o 
  -2   1   9      755.17      913.78     17.10 o 
  -1   1   9        1.44        9.18      5.84 o 
   0   1   9      100.58      112.00      3.54 o 
   1   1   9      756.92      790.75     14.18 o 
   2   1   9      206.80      205.61      7.51 o 
   3   1   9        9.87       16.68      2.50 o 
   4   1   9      111.77      116.78      4.59 o 
   5   1   9       14.75       20.44     11.68 o 
   6   1   9       23.94       19.60      4.17 o 
  -7   2   9        0.38      -14.18     14.18 o 
  -6   2   9       46.27       34.62      4.17 o 
  -5   2   9        0.14        3.75      9.59 o 
  -4   2   9      227.86      224.80     10.43 o 
  -3   2   9       14.09       13.76      2.09 o 
  -2   2   9     1197.26     1327.92     20.44 o 
  -1   2   9      340.40      337.40     10.84 o 
   0   2   9      446.32      426.75     11.47 o 
   1   2   9      276.40      270.67     10.84 o 
   2   2   9       88.89       94.67      4.59 o 
   3   2   9       33.52       36.70      2.50 o 
   4   2   9        1.94       -3.75     11.26 o 
   5   2   9       57.33       60.06      3.75 o 
   6   2   9      119.39      133.46      5.84 o 
  -6   3   9       23.05       31.28      3.75 o 
  -5   3   9       96.67       90.09      4.17 o 
  -4   3   9       36.00       30.86      2.92 o 
  -3   3   9        7.57       12.93      8.34 o 
  -2   3   9       12.10        3.34      7.09 o 
  -1   3   9      233.27      251.91     10.43 o 
   0   3   9        5.28       35.44     13.97 o 
   1   3   9      356.47      383.28     12.51 o 
   2   3   9      114.22      118.45      5.42 o 
   3   3   9      172.03      175.58      7.09 o 
   4   3   9        2.30       13.76     10.43 o 
   5   3   9        7.78        7.09     12.51 o 
  -6   4   9        1.27       15.43     13.35 o 
  -5   4   9      191.66      203.53      9.18 o 
  -4   4   9       41.80       38.37      2.92 o 
  -3   4   9       59.66       65.90      2.92 o 
  -2   4   9       24.68       28.78      2.50 o 
  -1   4   9        0.62       -4.59      7.09 o 
   0   4   9       21.73       18.80      1.47 o 
   1   4   9       33.32       33.36      2.50 o 
   2   4   9      487.35      505.06     17.10 o 
   3   4   9      218.38      226.46      8.76 o 
   4   4   9      162.27      186.43      8.76 o 
   5   4   9        0.07       -6.67     13.76 o 
  -6   5   9       64.83       53.38      4.59 o 
  -5   5   9       33.32       35.45      3.75 o 
  -4   5   9       46.58       43.37      3.34 o 
  -3   5   9       20.45       22.52      2.50 o 
  -2   5   9      102.11      102.60      5.42 o 
  -1   5   9       84.37      114.69      4.59 o 
   0   5   9      330.49      294.20      8.70 o 
   1   5   9      585.84      565.95     17.93 o 
   2   5   9        6.35       -6.67      9.59 o 
   3   5   9       28.84       27.53      2.92 o 
   4   5   9        4.27        3.75     11.68 o 
  -5   6   9       12.86       22.94     12.93 o 
  -4   6   9       37.79       36.70      3.34 o 
  -3   6   9       39.82       32.53      3.34 o 
  -2   6   9       32.53       42.12      2.92 o 
  -1   6   9       19.61       21.27      2.50 o 
   0   6   9       12.20       10.20      6.04 o 
   1   6   9      434.08      426.24     17.52 o 
   2   6   9      397.01      396.63     15.01 o 
   3   6   9        0.00      -11.26     11.26 o 
   4   6   9        9.32       15.01      3.75 o 
  -5   7   9       81.30       66.31      4.17 o 
  -4   7   9        3.10       -8.34     12.09 o 
  -3   7   9       40.35       40.04      3.34 o 
  -2   7   9       41.22       40.04      3.34 o 
  -1   7   9        0.54       -7.92      8.76 o 
   0   7   9      271.63      251.82      7.81 o 
   1   7   9        3.99        3.34     10.43 o 
   2   7   9        4.82       10.43     11.26 o 
   3   7   9       38.82       45.88      4.17 o 
  -4   8   9       14.54       15.85     14.18 o 
  -3   8   9        5.68       19.18     11.26 o 
  -2   8   9        1.23       12.51     11.68 o 
  -1   8   9        4.89       14.60     10.43 o 
   0   8   9       71.11       63.27      2.65 o 
   1   8   9       52.81       49.63      3.75 o 
  -2   9   9        0.42      -13.76     13.76 o 
  -1   9   9        4.60      -13.35     13.35 o 
   0   9   9        2.95       -4.59     12.93 o 
  -1  -9  10       25.53       31.70      3.75 o 
   0  -9  10       10.87       11.00      8.70 o 
   1  -9  10       56.87       65.48      3.75 o 
   2  -9  10       13.32       15.43     12.09 o 
  -2  -8  10       56.06       55.05      3.75 o 
  -1  -8  10       13.11       14.18     10.43 o 
   0  -8  10       25.81       25.35      6.26 o 
   1  -8  10        0.03      -11.68     11.68 o 
   2  -8  10        0.00       -7.51     10.43 o 
   3  -8  10        0.29        8.34     11.26 o 
   4  -8  10       32.02       31.70      3.75 o 
  -3  -7  10        1.71       12.09     11.68 o 
  -2  -7  10       77.52       82.58      3.75 o 
  -1  -7  10       21.07       16.27     10.01 o 
   0  -7  10       34.11       30.11      7.72 o 
   1  -7  10      139.58      128.87      5.00 o 
   2  -7  10        4.52        1.67      9.18 o 
   3  -7  10        0.10       -2.92     10.01 o 
   4  -7  10        6.19       10.84     10.84 o 
  -4  -6  10       15.64       17.93     10.84 o 
  -3  -6  10      117.40      109.27      5.42 o 
  -2  -6  10       56.28       53.80      2.92 o 
  -1  -6  10      118.95      127.20      5.00 o 
   0  -6  10        6.11        3.96      5.40 o 
   1  -6  10        0.16       -8.76      8.76 o 
   2  -6  10      115.89      123.87      5.42 o 
   3  -6  10       33.28       35.03      2.92 o 
   4  -6  10        4.95        7.51      3.34 o 
   5  -6  10        0.14       -7.92     12.51 o 
  -5  -5  10       33.29       28.78      3.75 o 
  -4  -5  10        4.74       12.09     10.43 o 
  -3  -5  10      218.12      243.98      9.59 o 
  -2  -5  10      143.52      138.46      6.26 o 
  -1  -5  10      116.99       96.76      4.17 o 
   0  -5  10      302.72      261.11      7.81 o 
   1  -5  10       14.17       12.51      2.09 o 
   2  -5  10       16.46       -2.50      8.34 o 
   3  -5  10       89.91      106.35      5.00 o 
   4  -5  10       28.46       30.86      3.34 o 
   5  -5  10      120.36      110.52      5.00 o 
  -5  -4  10       90.57       89.67      4.17 o 
  -4  -4  10        0.19        9.18      8.76 o 
  -3  -4  10      727.69      714.01     20.02 o 
  -2  -4  10      177.96      178.09      7.51 o 
  -1  -4  10      266.72      246.07     10.01 o 
   0  -4  10      271.82      227.74      6.93 o 
   1  -4  10       10.13       10.43      2.09 o 
   2  -4  10        0.01       -7.51      7.51 o 
   3  -4  10      522.68      492.55     16.68 o 
   4  -4  10        0.16        5.00      9.59 o 
   5  -4  10       20.46       22.52      3.75 o 
   6  -4  10       15.98       -3.34     15.43 o 
  -5  -3  10        0.28        0.00     11.26 o 
  -4  -3  10       41.93       50.46      3.34 o 
  -3  -3  10       19.41       19.60      2.50 o 
  -2  -3  10      221.86      216.87      7.92 o 
  -1  -3  10      927.21      940.06     17.10 o 
   0  -3  10      192.67      214.02      5.90 o 
   1  -3  10       13.28        5.84      7.09 o 
   2  -3  10       41.02       38.37      2.50 o 
   3  -3  10       23.51       35.03      2.50 o 
   4  -3  10      424.10      416.64     16.68 o 
   5  -3  10       26.10       20.44     12.09 o 
   6  -3  10      142.02      118.03      5.42 o 
  -6  -2  10       56.84       51.72      4.17 o 
  -5  -2  10        6.78        1.25     11.26 o 
  -4  -2  10     1504.84     1535.62     28.36 o 
  -3  -2  10       38.91       60.47      2.50 o 
  -2  -2  10      105.09       93.42      3.75 o 
  -1  -2  10      217.16      237.73      9.59 o 
   0  -2  10     3116.02     2868.85     43.17 o 
   1  -2  10      702.03      705.67     14.60 o 
   2  -2  10     2044.76     2333.46     26.69 o 
   3  -2  10        2.91        2.92      7.92 o 
   4  -2  10       52.30       50.46      2.92 o 
   5  -2  10       12.01        8.34     12.51 o 
   6  -2  10       64.59       74.65      4.59 o 
  -6  -1  10       59.92       63.81      4.17 o 
  -5  -1  10       45.23       45.88      3.75 o 
  -4  -1  10      363.41      359.92     13.35 o 
  -3  -1  10       99.64       86.33      4.17 o 
  -2  -1  10      805.63      885.00     16.68 o 
  -1  -1  10     2461.31     2481.93     23.36 o 
   0  -1  10      799.76      797.23     13.35 o 
   1  -1  10      411.62      470.86     11.68 o 
   2  -1  10     2102.15     2572.44     27.53 o 
   3  -1  10      780.63      989.27     19.60 o 
   4  -1  10        5.30        8.34      2.92 o 
   5  -1  10      437.53      431.66     17.93 o 
   6  -1  10       17.87       20.44      4.17 o 
  -7   0  10       98.75       96.34      5.00 o 
  -6   0  10       16.73       15.01      3.75 o 
  -5   0  10      603.80      651.03     21.69 o 
  -4   0  10       13.95       13.35     10.43 o 
  -3   0  10       29.65       46.29      2.50 o 
  -2   0  10       65.41       70.90      3.75 o 
  -1   0  10     7543.56     7336.95     40.45 o 
   0   0  10      724.21      734.30      8.99 o 
   1   0  10     4315.61     3132.13     45.88 o 
   2   0  10      309.24      382.86     12.93 o 
   3   0  10       97.81       93.42      3.75 o 
   5   0  10      379.97      382.86     17.52 o 
   6   0  10       33.66       31.28      4.17 o 
  -7   1  10        5.16       10.84     15.85 o 
  -6   1  10       14.31       -1.25     13.76 o 
  -5   1  10      571.87      537.59     20.02 o 
  -4   1  10      173.37      182.26      7.09 o 
  -3   1  10      231.15      309.88     12.51 o 
  -2   1  10     3811.66     3816.53     32.53 o 
  -1   1  10        4.45       -3.75      5.84 o 
   0   1  10      295.32      297.73      6.88 o 
   1   1  10     3224.62     3207.20     27.94 o 
   2   1  10       60.01       95.09      4.17 o 
   3   1  10      165.35      160.15      7.09 o 
   4   1  10     1740.87     2240.04     33.78 o 
   5   1  10      119.43      132.63      5.42 o 
   6   1  10       13.27       25.86     14.18 o 
  -6   2  10       91.74       85.08      4.17 o 
  -5   2  10       32.39       22.94      3.34 o 
  -4   2  10       22.83       18.35      2.50 o 
  -3   2  10       51.89       63.39      2.50 o 
  -2   2  10      385.47      455.85     13.76 o 
  -1   2  10      736.29      697.74     14.60 o 
   0   2  10      669.26      706.35     10.32 o 
   1   2  10      142.44      158.07      6.67 o 
   2   2  10      277.05      282.77     11.26 o 
   3   2  10        1.84       27.53      2.50 o 
   4   2  10      314.03      326.98     13.76 o 
   5   2  10        0.31      -12.09     12.09 o 
   6   2  10      122.32      115.53      5.42 o 
  -6   3  10       79.16       66.31      4.17 o 
  -5   3  10      133.57      136.38      6.67 o 
  -4   3  10        0.01       -4.59      8.34 o 
  -3   3  10      423.91      503.39     15.85 o 
  -2   3  10       77.42       85.08      3.34 o 
  -1   3  10       14.15        6.67      7.51 o 
   0   3  10     1012.57      976.57     12.98 o 
   1   3  10       77.46      105.52      3.34 o 
   2   3  10        1.13        3.34      7.51 o 
   3   3  10     1220.75     1210.73     25.02 o 
   4   3  10       10.82       13.35      3.34 o 
   5   3  10       37.02       30.45      3.75 o 
  -6   4  10        5.72       -5.84     13.76 o 
  -5   4  10        0.52      -12.09     12.09 o 
  -4   4  10      141.27      138.05      5.84 o 
  -3   4  10       52.51       60.47      2.92 o 
  -2   4  10      108.79      131.79      6.26 o 
  -1   4  10      120.54      136.80      5.84 o 
   0   4  10      198.78      218.09     10.01 o 
   1   4  10       39.43       34.20      2.50 o 
   2   4  10      274.15      332.40     12.93 o 
   3   4  10       17.80       14.18     10.43 o 
   4   4  10        2.13        8.34     11.26 o 
   5   4  10       53.24       57.97      4.17 o 
  -6   5  10       49.37       49.63      4.17 o 
  -5   5  10       27.61       37.12      3.75 o 
  -4   5  10       37.94       50.05      3.34 o 
  -3   5  10        0.01       12.09      7.92 o 
  -2   5  10       48.45       52.13      2.50 o 
  -1   5  10       16.76       14.18      2.50 o 
   0   5  10       79.12       67.74      2.50 o 
   1   5  10      108.70       96.34      4.59 o 
   2   5  10      105.14      105.10      4.17 o 
   3   5  10      142.05      135.55      5.42 o 
   4   5  10       37.33       14.60     13.76 o 
  -5   6  10       11.91        0.83     12.51 o 
  -4   6  10       37.19       28.36      3.34 o 
  -3   6  10        0.05        1.67      9.59 o 
  -2   6  10        2.62        6.26      8.76 o 
  -1   6  10        6.28        6.26      2.50 o 
   0   6  10        0.76       -2.80      6.88 o 
   1   6  10      188.66      195.18      8.76 o 
   2   6  10        7.31        5.42     10.01 o 
   3   6  10       24.94       27.53      3.34 o 
   4   6  10       32.43       27.53      4.17 o 
  -5   7  10        0.40       -5.42     13.76 o 
  -4   7  10       10.89       -5.42     13.35 o 
  -3   7  10       95.68      102.18      4.59 o 
  -2   7  10        9.04       12.93     10.01 o 
  -1   7  10        0.09       -9.18     10.01 o 
   0   7  10       46.39       40.25      2.36 o 
   1   7  10       16.01       12.93     10.84 o 
   2   7  10       94.83       92.59      4.59 o 
   3   7  10       34.03       23.36     14.18 o 
  -4   8  10       11.17       25.44     13.76 o 
  -3   8  10       11.60      -10.43     13.76 o 
  -2   8  10       15.55       18.77     11.26 o 
  -1   8  10        0.65        5.84     10.84 o 
   0   8  10       28.94       29.83      2.65 o 
   1   8  10        6.12       -8.76     12.93 o 
  -2   9  10        0.46       -5.42     12.93 o 
  -1   9  10       10.83       -5.00     12.93 o 
   0   9  10        0.00       12.93     11.68 o 
  -1  -9  11        5.84      -12.51     12.51 o 
   0  -9  11       45.04       37.11      2.71 o 
   1  -9  11        0.16      -12.93     12.93 o 
   2  -9  11        3.29        7.92     12.51 o 
  -2  -8  11       12.52       18.35     11.68 o 
  -1  -8  11       17.86       14.60     10.84 o 
   0  -8  11       57.67       68.47      4.38 o 
   1  -8  11       54.63       62.14      3.34 o 
   2  -8  11       36.34       36.70      3.34 o 
   3  -8  11       24.94       22.94     12.93 o 
  -3  -7  11       88.63       98.84      4.17 o 
  -2  -7  11        0.47        3.34      9.59 o 
  -1  -7  11       37.19       31.70      2.92 o 
   0  -7  11       83.26       71.71      7.30 o 
   1  -7  11        0.13       12.51      8.76 o 
   2  -7  11        0.42      -10.84     10.84 o 
   3  -7  11        4.52        2.92     10.01 o 
   4  -7  11       21.26       11.68     12.93 o 
  -4  -6  11       69.44       65.48      3.75 o 
  -3  -6  11        1.90        5.00      9.59 o 
  -2  -6  11      155.49      146.39      6.26 o 
  -1  -6  11      585.49      550.94     18.35 o 
   0  -6  11      125.80      101.43      8.13 o 
   1  -6  11      131.97      119.70      4.59 o 
   2  -6  11       22.90       24.61      2.50 o 
   3  -6  11        0.00        4.59      9.59 o 
   4  -6  11       49.33       41.71      3.75 o 
   5  -6  11       43.27       25.02     14.18 o 
  -5  -5  11       19.61        5.00     13.76 o 
  -4  -5  11        3.48       -1.25     10.01 o 
  -3  -5  11      122.64      132.21      5.84 o 
  -2  -5  11       91.93       87.17      4.17 o 
  -1  -5  11      224.75      180.59      8.34 o 
   1  -5  11       25.36       25.44      2.50 o 
   2  -5  11        9.84        0.00      8.34 o 
   3  -5  11       42.67       47.96      2.92 o 
   4  -5  11       47.18       42.96      3.34 o 
   5  -5  11        2.24        1.25     11.68 o 
  -5  -4  11        0.83        8.76     12.09 o 
  -4  -4  11       25.66       15.85     10.43 o 
  -3  -4  11       12.90       15.43      2.92 o 
  -2  -4  11      487.87      469.19     15.85 o 
  -1  -4  11      166.20      158.90      5.84 o 
   0  -4  11     1257.73     1115.92     51.30 o 
   1  -4  11       54.80       72.99      3.75 o 
   2  -4  11      127.23      119.70      4.59 o 
   3  -4  11       10.15       14.18      2.50 o 
   4  -4  11       20.00       10.01     10.01 o 
   5  -4  11       14.38       13.76     13.35 o 
   6  -4  11      133.00      126.37      5.00 o 
  -6  -3  11        2.47       19.18     13.35 o 
  -5  -3  11       19.75        0.00     11.26 o 
  -4  -3  11       59.72       62.56      3.34 o 
  -3  -3  11       34.27       31.28      2.92 o 
  -2  -3  11      204.20      181.00      7.51 o 
  -1  -3  11        7.76        2.09      6.67 o 
   0  -3  11      220.82      179.00     22.31 o 
   1  -3  11       53.07       77.57      2.92 o 
   2  -3  11      239.99      267.75     10.43 o 
   3  -3  11       10.72       15.85      8.76 o 
   4  -3  11       31.58       27.94      2.92 o 
   5  -3  11       93.36       91.34      3.75 o 
   6  -3  11        1.79        3.34     13.76 o 
  -6  -2  11       37.48       45.46      4.17 o 
  -5  -2  11      222.82      201.02      7.51 o 
  -4  -2  11       20.37       17.10      9.59 o 
  -3  -2  11        8.16        7.51      7.92 o 
  -2  -2  11       94.61       88.00      3.75 o 
  -1  -2  11      197.92      178.92      7.51 o 
   0  -2  11      310.89      314.56      7.81 o 
   1  -2  11      551.19      575.13     13.76 o 
   2  -2  11      593.67      671.05     15.85 o 
   3  -2  11        1.74        4.59      8.34 o 
   4  -2  11       37.96       39.20      2.92 o 
   5  -2  11       68.39       72.99      4.17 o 
   6  -2  11       35.54       22.94      4.59 o 
  -6  -1  11        2.02       22.94     12.51 o 
  -5  -1  11        1.07      -11.26     11.26 o 
  -4  -1  11       94.69       10.84     15.01 o 
  -3  -1  11      570.59      575.13     15.85 o 
  -2  -1  11       71.97      109.69      4.59 o 
  -1  -1  11      715.83      769.90     14.60 o 
   0  -1  11      425.05      370.60      7.52 o 
   1  -1  11        4.97        2.09      6.67 o 
   2  -1  11      105.23      126.79      5.00 o 
   3  -1  11       59.87       33.36      3.34 o 
   4  -1  11       47.85       72.99      3.34 o 
   5  -1  11       11.28      -14.18     14.18 o 
   6  -1  11       78.24       85.08      4.59 o 
  -6   0  11      103.56       96.76      4.17 o 
  -5   0  11      138.52      196.85      8.34 o 
  -4   0  11      920.20     1167.77     23.77 o 
  -3   0  11      230.32      227.72      8.76 o 
  -2   0  11      131.46      168.91      6.67 o 
  -1   0  11      917.41      363.26     15.85 o 
   0   0  11      216.34      118.25    125.12 o 
   1   0  11      553.75      -70.90     70.90 o 
   2   0  11        3.95       -7.09      9.18 o 
   3   0  11      375.32      412.47     15.01 o 
   4   0  11      467.57      460.85     18.35 o 
   5   0  11        0.97        4.17     11.68 o 
   6   0  11       26.11       25.02     14.18 o 
  -6   1  11      113.91       95.51      4.17 o 
  -5   1  11        0.03       -1.67     10.43 o 
  -4   1  11      285.64      303.20     12.51 o 
  -3   1  11       32.96       42.54      2.50 o 
  -2   1  11        0.23        6.26      7.09 o 
  -1   1  11       59.89       70.90      3.34 o 
   0   1  11     1333.19     1197.41     36.08 o 
   1   1  11      107.73       99.68      4.17 o 
   2   1  11      663.51      694.41     16.27 o 
   3   1  11      238.59      277.35     11.26 o 
   4   1  11      101.21      105.52      4.17 o 
   5   1  11      120.01      100.93      4.17 o 
   6   1  11       11.19       11.26     14.60 o 
  -6   2  11       10.38        0.00     12.93 o 
  -5   2  11      338.79      311.54     12.93 o 
  -4   2  11      155.77      150.56      6.67 o 
  -3   2  11       89.92      119.70      5.42 o 
  -2   2  11      164.02      201.86      8.34 o 
  -1   2  11       10.69        7.92      6.67 o 
   0   2  11      132.23      111.12      7.51 o 
   1   2  11      224.30      248.57     10.01 o 
   2   2  11       29.65       23.77      2.09 o 
   3   2  11     1178.69     1178.62     23.77 o 
   4   2  11       74.22       72.57      3.75 o 
   5   2  11       84.48       84.25      4.17 o 
  -6   3  11       26.57       27.11     15.01 o 
  -5   3  11      108.20      114.69      5.42 o 
  -4   3  11       48.50       54.22      2.92 o 
  -3   3  11      203.59      223.55      9.18 o 
  -2   3  11      208.52      226.05      9.18 o 
  -1   3  11      495.34      529.25     14.60 o 
   0   3  11       43.34       55.04      3.75 o 
   1   3  11      201.42      196.85      7.09 o 
   2   3  11      228.51      241.06     10.01 o 
   3   3  11       17.32       15.01     10.01 o 
   4   3  11       23.94       21.69      3.34 o 
   5   3  11        0.16       -7.92     12.51 o 
  -6   4  11       96.18       83.00      4.59 o 
  -5   4  11       16.12       -2.92     11.68 o 
  -4   4  11       24.16       20.85      2.92 o 
  -3   4  11      120.67      135.55      5.84 o 
  -2   4  11      158.55      181.42      7.09 o 
  -1   4  11       43.33       43.79      2.50 o 
   0   4  11        5.28        5.16      5.45 o 
   1   4  11       20.95       17.93      2.50 o 
   2   4  11      556.75      546.77     18.35 o 
   3   4  11      182.50      186.01      5.84 o 
   4   4  11        7.41       13.35     11.26 o 
   5   4  11        0.00       -7.51     13.35 o 
  -6   5  11       15.86       10.84      4.17 o 
  -5   5  11        0.91       12.51     12.09 o 
  -4   5  11      238.06      248.99     10.43 o 
  -3   5  11        3.01       -5.42      9.18 o 
  -2   5  11       17.12        4.17      8.76 o 
  -1   5  11        4.94        3.34      2.50 o 
   0   5  11        0.31        5.00      5.60 o 
   1   5  11       56.40       60.47      2.92 o 
   2   5  11       18.59       20.44      2.92 o 
   3   5  11      137.55      151.81      6.26 o 
   4   5  11       72.90       91.34      4.17 o 
  -5   6  11        0.02      -13.76     13.76 o 
  -4   6  11        1.82        1.25     10.84 o 
  -3   6  11       50.21       52.13      3.34 o 
  -2   6  11        1.07       -6.34      6.34 o 
  -1   6  11        1.18        6.26      8.34 o 
   0   6  11       11.28       12.79      3.75 o 
   1   6  11       22.24       16.27     10.84 o 
   2   6  11        0.03       13.76      9.59 o 
   3   6  11        3.70        1.67     10.84 o 
  -5   7  11        4.84        9.59     14.18 o 
  -4   7  11       14.65       20.44      3.75 o 
  -3   7  11        0.14        8.34     11.26 o 
  -2   7  11        0.93       11.68     10.01 o 
  -1   7  11        0.33        4.59      9.18 o 
   0   7  11       17.37        7.16      7.65 o 
   1   7  11        1.65        5.84      9.18 o 
   2   7  11        6.52        9.59     12.09 o 
  -4   8  11        0.32       -7.92     13.35 o 
  -3   8  11        0.16        2.09     12.09 o 
  -2   8  11        4.25       13.76     11.26 o 
  -1   8  11        0.29       -4.59     11.68 o 
   0   8  11       13.42       17.63      4.59 o 
   1   8  11       17.85       18.77      3.34 o 
  -2   9  11        2.85       -4.59     12.09 o 
  -1   9  11        2.91       12.93     11.68 o 
   0   9  11        8.81       -9.18     12.51 o 
   0  -9  12        0.02        1.61     13.55 o 
   1  -9  12        0.18        3.34      9.59 o 
   2  -9  12       18.02       20.02      3.75 o 
  -2  -8  12       50.84       45.88      3.75 o 
  -1  -8  12      201.22      203.53      8.34 o 
   0  -8  12       58.01       59.64      2.36 o 
   1  -8  12        3.11       10.43     10.43 o 
   2  -8  12       73.25       77.16      3.75 o 
   3  -8  12        0.37       -4.59     11.68 o 
  -3  -7  12        5.40        5.84     12.09 o 
  -2  -7  12       64.18       53.80      3.34 o 
  -1  -7  12       77.26       73.40      3.34 o 
   0  -7  12       89.33       80.77      3.13 o 
   1  -7  12       40.74       44.21      2.92 o 
   2  -7  12        0.21        0.00      2.92 o 
   3  -7  12        5.89       10.43     10.84 o 
   4  -7  12        3.62       -3.34     12.51 o 
  -4  -6  12       11.81        5.42     12.09 o 
  -3  -6  12       53.67       47.55      3.34 o 
  -2  -6  12     1030.09      980.09     25.44 o 
  -1  -6  12       12.71        6.67      8.76 o 
   0  -6  12      128.44      103.28      3.68 o 
   1  -6  12        4.85       -7.92      9.18 o 
   2  -6  12      130.28      134.29      7.92 o 
   3  -6  12        0.50       -2.56      2.78 o 
   4  -6  12       82.85       71.32      3.75 o 
   5  -6  12       13.55       15.01     13.35 o 
  -5  -5  12        0.81        5.00     12.93 o 
  -4  -5  12       15.79       18.77     10.84 o 
  -3  -5  12       15.42        9.18      9.59 o 
  -2  -5  12      566.51      510.07     17.52 o 
  -1  -5  12       43.46       45.88      2.92 o 
   0  -5  12      307.67      291.24      8.70 o 
   1  -5  12      412.31      419.98     15.43 o 
   2  -5  12       57.98       67.56      2.92 o 
   3  -5  12        0.21       -5.42      9.18 o 
   4  -5  12       48.10       44.63      3.34 o 
   5  -5  12       19.26      -11.68     13.76 o 
  -6  -4  12       25.41       37.54      4.59 o 
  -5  -4  12       54.01       52.55      3.75 o 
  -4  -4  12       44.33       48.38      3.34 o 
  -3  -4  12     1561.16     1452.63     27.94 o 
  -2  -4  12       38.80       36.70      2.50 o 
  -1  -4  12        1.44       -0.83      7.09 o 
   0  -4  12        0.02       -7.30      7.30 o 
   1  -4  12      820.58      863.32     19.18 o 
   2  -4  12       16.53       22.10      2.50 o 
   3  -4  12      112.68      142.22      5.84 o 
   4  -4  12        5.12        6.67     10.01 o 
   5  -4  12       54.76       43.37      3.75 o 
  -6  -3  12        0.96       13.76     13.35 o 
  -5  -3  12       67.91       68.40      3.75 o 
  -4  -3  12       20.69       15.43     10.01 o 
  -3  -3  12     1655.53     1513.52     27.11 o 
  -2  -3  12       43.76       45.04      2.50 o 
  -1  -3  12       59.52       77.99      3.34 o 
   0  -3  12     1873.21     1654.79     15.78 o 
   1  -3  12      294.52      329.06     12.51 o 
   2  -3  12       76.73       92.17      3.75 o 
   3  -3  12      767.00      834.54     20.44 o 
   4  -3  12        0.05        5.42     10.01 o 
   5  -3  12      176.02      169.74      7.51 o 
   6  -3  12      233.10      217.71      8.76 o 
  -6  -2  12      114.45      115.53      5.42 o 
  -5  -2  12        1.79      -12.93     12.93 o 
  -4  -2  12      525.94      482.54     17.93 o 
  -3  -2  12       56.21       55.89      2.50 o 
  -2  -2  12        0.09       -2.92      6.67 o 
  -1  -2  12      231.29      233.55      9.59 o 
   0  -2  12     1056.79     1107.64     12.53 o 
   1  -2  12     2289.77     2690.05     27.53 o 
   2  -2  12      300.64      442.92     14.18 o 
   3  -2  12      231.50      261.08     10.84 o 
   4  -2  12       69.18       77.16      3.34 o 
   5  -2  12        9.64      -11.26     13.76 o 
   6  -2  12       60.19       61.73      4.17 o 
  -6  -1  12        0.18       13.35     11.68 o 
  -5  -1  12       23.35       23.77      3.34 o 
  -4  -1  12      678.12      634.35     20.02 o 
  -3  -1  12        8.79      -10.84     10.84 o 
  -2  -1  12       85.65      124.70      5.84 o 
  -1  -1  12     1484.76     1572.74     20.85 o 
   0  -1  12      238.89      244.48     17.31 o 
   1  -1  12      297.97      362.01     11.68 o 
   2  -1  12      568.31      686.07     16.27 o 
   3  -1  12       16.56       13.76      8.34 o 
   4  -1  12      454.24      477.54     18.77 o 
   5  -1  12      274.32      246.48     10.84 o 
   6  -1  12       15.19       25.02     14.60 o 
  -6   0  12        9.17       12.09      3.75 o 
  -5   0  12        2.94       19.18      3.34 o 
  -4   0  12       39.08      150.56      6.67 o 
  -3   0  12       25.41       47.96      2.50 o 
  -2   0  12      331.97      299.87     12.09 o 
  -1   0  12      625.56      453.35     15.01 o 
   0   0  12     1503.81     1393.94     13.71 o 
   1   0  12       15.24      -26.69     26.69 o 
   2   0  12      349.41      359.51     12.93 o 
   3   0  12       27.20       39.62      2.50 o 
   4   0  12       31.45       -1.67     15.01 o 
   5   0  12        3.50       10.43      3.34 o 
   6   0  12        1.09      -14.60     14.60 o 
  -6   1  12        0.12        0.83     13.35 o 
  -5   1  12       44.22       42.54      3.34 o 
  -4   1  12      237.62      241.90      9.59 o 
  -3   1  12       28.80       25.86      2.50 o 
  -2   1  12       84.15       50.46      2.50 o 
  -1   1  12        1.22       -7.09      7.09 o 
   0   1  12       24.96       33.59      1.47 o 
   1   1  12       31.06       26.69      2.09 o 
   2   1  12       45.67       62.14      2.92 o 
   3   1  12      427.54      446.26     15.43 o 
   4   1  12       47.55       51.72      3.34 o 
   5   1  12        0.25       -9.18     11.68 o 
   6   1  12        0.04        1.25     15.01 o 
  -6   2  12        1.29      -10.43     13.35 o 
  -5   2  12       19.27       17.52     10.84 o 
  -4   2  12       53.06       47.13      3.34 o 
  -3   2  12      486.31      516.74     15.85 o 
  -2   2  12      155.50      163.49      6.67 o 
  -1   2  12      533.69      574.71     14.60 o 
   0   2  12       21.45       30.45      1.47 o 
   1   2  12       10.28        9.18      2.09 o 
   2   2  12      622.97      645.19     17.10 o 
   3   2  12      357.11      376.19     15.01 o 
   4   2  12       84.45       86.33      3.75 o 
   5   2  12        3.53        3.75     11.68 o 
  -6   3  12        9.38        6.26     13.76 o 
  -5   3  12      248.25      251.49     11.26 o 
  -4   3  12        0.03        5.84      9.59 o 
  -3   3  12        1.02        7.51      8.34 o 
  -2   3  12      135.92      138.88      5.42 o 
  -1   3  12      217.80      260.25      9.59 o 
   0   3  12      503.60      463.97     23.98 o 
   1   3  12        0.08        0.42      7.09 o 
   2   3  12      699.75      617.67     17.52 o 
   3   3  12        0.87       -1.25     10.01 o 
   4   3  12       18.19       21.69      3.34 o 
   5   3  12       30.75       44.63      4.17 o 
  -6   4  12       42.19       35.87      4.17 o 
  -5   4  12        6.89        8.76     10.84 o 
  -4   4  12       19.82       15.43     10.84 o 
  -3   4  12       17.89       17.93      2.50 o 
  -2   4  12        0.30        6.26      7.51 o 
  -1   4  12      107.53      104.27      4.17 o 
   0   4  12      276.01      269.46      7.81 o 
   1   4  12        2.53        2.50      7.51 o 
   2   4  12      250.53      248.57     10.43 o 
   3   4  12       37.76       35.45      3.34 o 
   4   4  12       13.55        6.67     10.84 o 
   5   4  12        0.71       -4.17     12.93 o 
  -6   5  12       47.83       39.62      4.17 o 
  -5   5  12       99.98       95.09      4.17 o 
  -4   5  12        0.56        6.26     10.84 o 
  -3   5  12       30.11       27.11      2.92 o 
  -2   5  12      150.17      175.17      7.51 o 
  -1   5  12       18.68       20.44      2.50 o 
   0   5  12      110.64      100.93      3.20 o 
   1   5  12       94.04       74.24      4.17 o 
   2   5  12        6.64        5.00      9.18 o 
   3   5  12       26.76       32.53      3.34 o 
   4   5  12       53.41       56.72      3.75 o 
  -5   6  12       12.22       14.60     12.51 o 
  -4   6  12       13.91       20.02     12.93 o 
  -3   6  12        6.23        8.34     10.84 o 
  -2   6  12      226.09      238.56      9.59 o 
  -1   6  12       25.55       15.43      9.18 o 
   0   6  12       42.05       40.38      2.29 o 
   1   6  12       18.52       14.18      2.92 o 
   2   6  12        0.05        6.26     10.43 o 
   3   6  12       23.88       16.27     12.93 o 
  -4   7  12        9.81        9.18      3.75 o 
  -3   7  12        0.94        2.50     12.09 o 
  -2   7  12        7.54        5.84     10.84 o 
  -1   7  12        7.04       14.60      9.59 o 
   0   7  12        0.04        4.38      6.78 o 
   1   7  12       16.47       18.77      3.34 o 
   2   7  12        0.18       17.10     10.01 o 
  -3   8  12       23.53       19.18     12.51 o 
  -2   8  12       29.19       35.03      3.75 o 
  -1   8  12        6.56       10.43     11.26 o 
   0   8  12        0.00        4.74      7.52 o 
  -1   9  12        0.24       -0.83      3.75 o 
   0   9  12        1.20        6.26     12.09 o 
   0  -9  13       10.18        6.57      8.83 o 
   1  -9  13        1.34       -5.42     12.09 o 
  -2  -8  13       15.38        4.17     12.51 o 
  -1  -8  13       82.78       88.00      4.17 o 
   0  -8  13       63.28       56.49      2.49 o 
   1  -8  13       60.30       50.05      3.75 o 
   2  -8  13       35.55       35.87      3.75 o 
   3  -8  13        0.03      -12.51     12.51 o 
  -3  -7  13       51.59       65.06      3.75 o 
  -2  -7  13       88.02       93.84      3.75 o 
  -1  -7  13        0.34       -3.75     10.43 o 
   0  -7  13       22.03       22.90      2.92 o 
   1  -7  13        0.08        2.09      9.59 o 
   2  -7  13       17.26       10.84     10.43 o 
   3  -7  13       21.28       26.27      3.34 o 
   4  -7  13        4.07       17.93     10.84 o 
  -4  -6  13        0.05       -2.09     12.51 o 
  -3  -6  13       25.13       29.61      3.34 o 
  -2  -6  13       11.03       10.84      9.59 o 
  -1  -6  13        3.96       -3.34      8.76 o 
   1  -6  13       60.62       63.81      2.92 o 
   2  -6  13        3.33       11.68      2.50 o 
   3  -6  13       28.58       16.27     10.01 o 
   4  -6  13       61.72       53.80      3.75 o 
   5  -6  13        0.06      -12.51     12.51 o 
  -5  -5  13        1.12        0.00     12.51 o 
  -4  -5  13        1.23        8.34     10.43 o 
  -3  -5  13       10.20       10.01     10.43 o 
  -2  -5  13       24.57       28.78      2.50 o 
  -1  -5  13      245.15      234.39     10.43 o 
   0  -5  13       66.05       69.46      1.77 o 
   1  -5  13      279.68      274.43     11.68 o 
   2  -5  13        6.07        6.67      8.76 o 
   3  -5  13       52.10       54.64      2.92 o 
   4  -5  13       62.90       65.06      3.75 o 
   5  -5  13       39.51       31.70      4.17 o 
  -6  -4  13        0.58        1.67      4.17 o 
  -5  -4  13        0.01        1.25     12.09 o 
  -4  -4  13      258.14      272.76     10.84 o 
  -3  -4  13      299.33      274.84     10.43 o 
  -2  -4  13      351.43      335.73     12.93 o 
  -1  -4  13       67.32       67.56      2.50 o 
   0  -4  13       28.83       23.78      1.47 o 
   1  -4  13        0.00       -7.92      7.92 o 
   2  -4  13        3.98        9.18      7.51 o 
   3  -4  13      118.47      143.05      6.26 o 
   4  -4  13       25.62       23.36      2.92 o 
   5  -4  13       15.22       25.44      3.75 o 
  -6  -3  13       17.20        3.75     15.85 o 
  -5  -3  13       15.13       16.27      3.75 o 
  -4  -3  13        4.38        5.00      9.59 o 
  -3  -3  13        3.62        1.25      9.59 o 
  -2  -3  13      630.95      648.53     17.10 o 
  -1  -3  13      941.05      956.74     18.35 o 
   0  -3  13      399.73      370.98      9.13 o 
   1  -3  13      754.03      815.36     17.52 o 
   2  -3  13       43.89       52.97      2.92 o 
   3  -3  13      150.00      187.68      7.92 o 
   4  -3  13       66.08       66.31      4.17 o 
   5  -3  13      132.82      134.29      4.59 o 
   6  -3  13        0.31        6.26     13.76 o 
  -6  -2  13       14.73       12.09     15.01 o 
  -5  -2  13       63.62       72.99      3.75 o 
  -4  -2  13      315.91      306.54     13.35 o 
  -3  -2  13     1924.77     1911.39     28.78 o 
  -2  -2  13       76.94       51.30      2.50 o 
  -1  -2  13       66.91       87.17      3.75 o 
   0  -2  13       26.64       26.08      1.47 o 
   1  -2  13       46.85       48.38      2.50 o 
   2  -2  13      271.69      364.93     12.93 o 
   3  -2  13       15.53       29.19      2.50 o 
   4  -2  13      169.85      201.44      7.92 o 
   5  -2  13      374.91      367.01     16.27 o 
   6  -2  13        1.76        9.18     12.93 o 
  -6  -1  13       10.00        3.34      3.75 o 
  -5  -1  13       54.55       57.55      3.34 o 
  -4  -1  13        8.92      -15.85     15.85 o 
  -3  -1  13        0.10       10.43      7.92 o 
  -2  -1  13      341.91      347.83     12.51 o 
  -1  -1  13      178.89      189.76      7.51 o 
   0  -1  13      121.69      110.33      3.96 o 
   1  -1  13       16.33        9.18      7.51 o 
   2  -1  13       13.20       -8.76      8.76 o 
   3  -1  13      254.99      268.59     10.84 o 
   4  -1  13      485.77      542.60     19.60 o 
   5  -1  13       38.82       37.12      3.75 o 
   6  -1  13       36.91       20.85     15.43 o 
  -6   0  13        0.22        4.17     12.09 o 
  -5   0  13        5.13       -8.76     11.26 o 
  -4   0  13      546.52      668.55     20.44 o 
  -3   0  13       63.31       49.21      2.50 o 
  -2   0  13       65.79       47.55      2.50 o 
  -1   0  13      319.86      321.14     12.93 o 
   0   0  13      103.05      -13.97     13.97 o 
   1   0  13      345.30      322.81     12.51 o 
   2   0  13       33.12       47.96      2.92 o 
   3   0  13        1.32       -8.76      8.76 o 
   4   0  13      472.04      496.30     19.18 o 
   5   0  13       34.19       25.44      3.75 o 
   6   0  13        6.75        7.09     14.60 o 
  -6   1  13        0.04       21.27     12.09 o 
  -5   1  13       91.16       92.17      3.75 o 
  -4   1  13        2.31       12.93      2.92 o 
  -3   1  13        0.90       -0.42      7.92 o 
  -2   1  13      258.53      285.69     11.26 o 
  -1   1  13       23.55       36.28      2.09 o 
   0   1  13      138.11       29.72     10.22 o 
   1   1  13       43.98       44.63      2.50 o 
   2   1  13       22.79       29.61      2.09 o 
   3   1  13      178.73      241.90     11.68 o 
   4   1  13       28.01       36.28      3.34 o 
   5   1  13        9.78       11.68     11.68 o 
  -6   2  13        9.25       15.43     12.51 o 
  -5   2  13      137.63      130.96      6.26 o 
  -4   2  13       26.44       22.94      2.92 o 
  -3   2  13      150.90      172.66      7.51 o 
  -2   2  13      103.07      118.03      5.42 o 
  -1   2  13      479.35      484.21     13.76 o 
   0   2  13      163.40      165.13     11.47 o 
   1   2  13      128.48      113.86      3.75 o 
   2   2  13       78.65       75.07      2.92 o 
   3   2  13      211.46      227.30      9.59 o 
   4   2  13       82.32       73.82      3.75 o 
   5   2  13       29.05       32.11      3.75 o 
  -6   3  13        0.09        3.75     12.51 o 
  -5   3  13        0.31        5.42     12.09 o 
  -4   3  13       23.11       12.93     10.84 o 
  -3   3  13       21.15       25.44      2.50 o 
  -2   3  13      142.62      132.21      5.42 o 
  -1   3  13      356.16      382.03     13.76 o 
   0   3  13       13.04        9.09      8.13 o 
   1   3  13        0.06        1.67      7.09 o 
   2   3  13      106.08       91.75      5.00 o 
   3   3  13       25.52       33.78      2.92 o 
   4   3  13      144.98      138.46      6.67 o 
   5   3  13       60.95       72.99      4.59 o 
  -6   4  13       14.17       11.26      4.17 o 
  -5   4  13        0.74       16.27     11.26 o 
  -4   4  13        5.60        9.18     10.43 o 
  -3   4  13       10.18       12.51      2.50 o 
  -2   4  13       30.59       25.86      2.50 o 
  -1   4  13       39.51       36.70      2.50 o 
   0   4  13       37.33       33.99      1.77 o 
   1   4  13        0.06        8.34      7.09 o 
   2   4  13       14.62       15.85      2.50 o 
   3   4  13        0.19       -5.84      9.59 o 
   4   4  13        0.02        6.26     10.43 o 
  -5   5  13        5.13        7.51     13.35 o 
  -4   5  13       78.82      105.10      4.59 o 
  -3   5  13       51.61       47.96      3.34 o 
  -2   5  13       51.08       52.97      2.92 o 
  -1   5  13        6.89        5.42      8.34 o 
   0   5  13       14.96       15.64      1.77 o 
   1   5  13        0.24        0.00      8.76 o 
   2   5  13        0.02        4.17      8.76 o 
   3   5  13       16.80        2.50     11.26 o 
   4   5  13       24.86       29.61      3.75 o 
  -5   6  13        3.31        0.83     12.51 o 
  -4   6  13        0.19       -6.67     11.68 o 
  -3   6  13       47.77       53.80      3.34 o 
  -2   6  13        4.62        5.84      2.92 o 
  -1   6  13       27.10       25.02      2.92 o 
   0   6  13       10.64        8.20      2.78 o 
   1   6  13       61.68       71.32      3.34 o 
   2   6  13       28.22       14.60     11.26 o 
   3   6  13        0.42       -2.50     11.26 o 
  -4   7  13       16.45       17.93      3.75 o 
  -3   7  13       38.85       39.20      3.75 o 
  -2   7  13        7.30       -3.34     11.68 o 
  -1   7  13        0.21      -10.01     10.01 o 
   0   7  13        1.93       -1.05      7.35 o 
   1   7  13       25.84       25.44      3.34 o 
   2   7  13       20.92       21.69      3.75 o 
  -3   8  13       28.63       22.94      4.17 o 
  -2   8  13       12.78       11.26     11.68 o 
  -1   8  13       47.78       60.06      3.75 o 
   0   8  13        0.61       -2.10      8.54 o 
   0  -9  14      163.40      164.96      5.00 o 
   1  -9  14       19.58       21.69      3.75 o 
  -2  -8  14       46.60       36.70      3.75 o 
  -1  -8  14      557.98      522.58     22.10 o 
   0  -8  14        6.85        9.96      9.59 o 
   1  -8  14        9.70        9.18     10.84 o 
   2  -8  14       45.34       53.38      3.75 o 
   3  -8  14       60.33       62.56      4.17 o 
  -3  -7  14       11.56       20.02     12.09 o 
  -2  -7  14        3.75       12.09      9.59 o 
  -1  -7  14      340.24      352.00     12.93 o 
   1  -7  14      226.30      232.30     11.26 o 
   2  -7  14      182.02      172.66      7.51 o 
   3  -7  14       21.94       26.69      3.34 o 
   4  -7  14        0.06        2.50     12.09 o 
  -5  -6  14        8.68        0.00     14.60 o 
  -4  -6  14       56.77       68.82      3.75 o 
  -3  -6  14        7.27        0.42     10.84 o 
  -2  -6  14      429.64      369.93     15.43 o 
  -1  -6  14       95.97       88.83      3.34 o 
   1  -6  14      121.78      124.70      5.42 o 
   2  -6  14      132.79      150.14      5.84 o 
   3  -6  14       48.08       50.05      3.34 o 
   4  -6  14       63.02       57.97      3.75 o 
   5  -6  14        5.90       10.01     13.76 o 
  -5  -5  14        3.16       20.02     11.68 o 
  -4  -5  14       14.52       10.84      3.34 o 
  -3  -5  14        0.52        6.67      9.59 o 
  -2  -5  14      298.19      315.30     12.51 o 
  -1  -5  14       83.27       74.65      3.34 o 
   0  -5  14        1.18        6.84      5.28 o 
   1  -5  14      220.02      201.86      8.34 o 
   2  -5  14       10.65       -2.92      9.18 o 
   3  -5  14        4.69        5.42      2.92 o 
   4  -5  14       95.79      102.60      5.00 o 
   5  -5  14       20.87       19.60      3.75 o 
  -5  -4  14       55.53       55.47      4.17 o 
  -4  -4  14       14.37       17.10      3.34 o 
  -3  -4  14       17.52       15.43      9.18 o 
  -2  -4  14     1228.84     1148.59     23.36 o 
  -1  -4  14        3.99        8.34      6.26 o 
   0  -4  14      318.29      318.93     13.14 o 
   1  -4  14      151.78      183.09      7.09 o 
   2  -4  14      230.22      269.84     10.84 o 
   3  -4  14       86.67       82.16      3.75 o 
   4  -4  14      165.50      158.90      7.51 o 
   5  -4  14       40.43       43.37      3.75 o 
  -6  -3  14       33.50       35.03      4.17 o 
  -5  -3  14        2.25       -9.18     12.51 o 
  -4  -3  14        0.16       -9.18      9.18 o 
  -3  -3  14        5.49       -1.25     10.01 o 
  -2  -3  14        8.68       12.09      7.09 o 
  -1  -3  14       23.53       29.19      2.09 o 
   0  -3  14        5.11       -4.58      4.86 o 
   1  -3  14      315.84      371.18     12.93 o 
   2  -3  14        4.10       -3.75      7.92 o 
   3  -3  14        0.43       -2.92      8.76 o 
   4  -3  14        2.43        5.00      9.59 o 
   5  -3  14      251.74      236.89     12.93 o 
  -6  -2  14        1.00       -3.75     13.76 o 
  -5  -2  14        8.58       10.43     11.26 o 
  -4  -2  14      112.55       99.26      4.17 o 
  -3  -2  14      588.34      559.28     17.10 o 
  -2  -2  14       79.71       68.82      2.92 o 
  -1  -2  14        0.30        3.75      6.26 o 
   0  -2  14       27.58       25.88      1.47 o 
   1  -2  14       79.62       96.34      3.75 o 
   2  -2  14      185.19      224.38     10.01 o 
   3  -2  14      416.09      509.23     17.10 o 
   4  -2  14       16.99       26.27      3.34 o 
   5  -2  14        1.80        6.67     12.93 o 
   6  -2  14        1.33       -3.75     15.01 o 
  -6  -1  14        0.03       -2.09     13.35 o 
  -5  -1  14        1.01       14.18     10.43 o 
  -4  -1  14       24.42       27.94      2.92 o 
  -3  -1  14      706.24      624.76     17.93 o 
  -2  -1  14       47.53       46.71      2.09 o 
  -1  -1  14      920.93      891.26     16.68 o 
   0  -1  14      163.13      144.19      4.56 o 
   1  -1  14      516.51      576.80     14.60 o 
   2  -1  14      297.13      338.65     12.93 o 
   3  -1  14       17.76       25.86      2.50 o 
   4  -1  14      705.97      716.09     21.69 o 
   5  -1  14        1.54       12.09     11.68 o 
   6  -1  14        0.84       17.93     14.18 o 
  -6   0  14       11.01       22.94     12.93 o 
  -5   0  14        8.58       15.43     10.84 o 
  -4   0  14      261.53      355.34     14.18 o 
  -3   0  14      263.71      238.56      9.18 o 
  -2   0  14       20.55        5.84      7.09 o 
  -1   0  14        7.34       -7.92      7.92 o 
   0   0  14      623.03      550.76     38.79 o 
   1   0  14      260.87      -23.77     23.77 o 
   2   0  14       16.31       17.10      2.50 o 
   3   0  14      123.63      134.29      5.42 o 
   4   0  14        0.30        6.67      9.59 o 
   5   0  14        0.51        5.84     12.09 o 
  -6   1  14       45.69       47.55      4.17 o 
  -5   1  14        4.30       -4.59     10.84 o 
  -4   1  14      715.02      730.27     21.27 o 
  -3   1  14        2.20        6.26      7.51 o 
  -2   1  14        3.55       -1.67      6.67 o 
  -1   1  14      226.34      215.62      8.76 o 
   0   1  14      466.30      399.20     24.61 o 
   1   1  14      112.00       46.71      3.34 o 
   2   1  14       28.89       24.61      2.50 o 
   3   1  14      764.61      729.44     19.60 o 
   4   1  14       90.22      101.76      4.17 o 
   5   1  14       19.29       25.44      3.75 o 
  -6   2  14       56.18       57.55      4.17 o 
  -5   2  14       81.73       79.24      3.75 o 
  -4   2  14       70.87       68.40      3.34 o 
  -3   2  14       56.03       60.89      2.92 o 
  -2   2  14       93.59      110.94      4.59 o 
  -1   2  14       54.85       47.96      2.09 o 
   0   2  14        0.39        4.07      4.27 o 
   1   2  14      673.74      683.15     17.10 o 
   2   2  14       15.41       19.18      2.09 o 
   3   2  14       14.00        6.26      9.59 o 
   4   2  14       21.35       23.77      3.34 o 
   5   2  14       10.72        7.92      3.75 o 
  -6   3  14        2.64       10.01     12.93 o 
  -5   3  14      147.25      147.22      6.26 o 
  -4   3  14      212.57      229.38      8.34 o 
  -3   3  14        5.70       -8.76      8.76 o 
  -2   3  14       70.97       62.14      2.92 o 
  -1   3  14      124.82      135.13      6.67 o 
   0   3  14      163.82      157.88      4.86 o 
   1   3  14       16.58        2.09      7.92 o 
   2   3  14       22.44       21.69      2.50 o 
   3   3  14      503.39      512.99     18.77 o 
   4   3  14        8.13       -1.25     12.09 o 
   5   3  14        0.53        6.26     13.35 o 
  -6   4  14       35.72       15.43     14.18 o 
  -5   4  14       48.52       62.56      4.17 o 
  -4   4  14       60.82       52.13      3.34 o 
  -3   4  14        9.10        7.09      9.59 o 
  -2   4  14       21.84        4.17      9.59 o 
  -1   4  14       82.83       73.40      3.75 o 
   0   4  14       32.73       41.31      1.77 o 
   1   4  14       23.96       27.11      2.50 o 
   2   4  14       26.73       25.02      2.50 o 
   3   4  14        0.27        9.59     10.43 o 
   4   4  14        3.86        6.26     10.84 o 
  -5   5  14       40.51       47.96      4.17 o 
  -4   5  14        0.00       -7.09     11.26 o 
  -3   5  14       20.90       20.44      2.92 o 
  -2   5  14        0.04        2.92      9.18 o 
  -1   5  14       33.20       41.29      2.50 o 
   0   5  14       78.91       79.30      2.36 o 
   1   5  14       41.35       45.88      2.92 o 
   2   5  14      135.50      143.05      5.84 o 
   3   5  14       64.63       80.08      3.75 o 
   4   5  14        0.05       -5.42     13.35 o 
  -5   6  14        9.09       20.44     12.51 o 
  -4   6  14        4.16       -4.17     12.09 o 
  -3   6  14       11.59       -0.83     12.09 o 
  -2   6  14        0.94       -9.59     10.01 o 
  -1   6  14        7.02       12.93      9.59 o 
   0   6  14        2.94        6.88      7.30 o 
   1   6  14        2.53        3.75     10.01 o 
   2   6  14       12.79        4.17     10.43 o 
   3   6  14        6.10       -0.83     12.51 o 
  -4   7  14        2.58        0.00      3.75 o 
  -3   7  14        7.55       16.68     11.26 o 
  -2   7  14       23.14       33.36      3.34 o 
  -1   7  14       57.64       69.23      3.75 o 
   0   7  14        0.11       -7.72      7.96 o 
   1   7  14       13.63       12.51     11.26 o 
   2   7  14       22.30       25.02      3.75 o 
  -3   8  14       23.92       33.78      3.75 o 
  -2   8  14        2.42       10.43     11.68 o 
  -1   8  14       18.70       27.94      3.75 o 
   0   8  14       12.83       10.84     12.93 o 
  -2  -8  15        3.32      -12.09     12.09 o 
  -1  -8  15       44.74       49.63      3.75 o 
   0  -8  15      104.31      102.74      4.17 o 
   1  -8  15        0.08       10.84     10.43 o 
   2  -8  15        6.15        6.67     11.68 o 
   3  -8  15       14.28        1.25     12.93 o 
  -4  -7  15       10.83       13.76     12.93 o 
  -3  -7  15        3.58        5.00      3.34 o 
  -2  -7  15       17.91       15.43     10.84 o 
  -1  -7  15        0.24        5.42      9.18 o 
   1  -7  15       21.10       10.84     10.84 o 
   2  -7  15      107.64      136.38      5.00 o 
   3  -7  15        6.26       -6.67     11.68 o 
   4  -7  15        4.88       -0.42      3.75 o 
  -4  -6  15       26.75       35.03      3.75 o 
  -3  -6  15        2.50        8.76      9.59 o 
  -2  -6  15      270.01      297.78      9.59 o 
  -1  -6  15      407.50      382.86     16.27 o 
   0  -6  15        0.82        3.03      5.58 o 
   1  -6  15       12.05       13.35      2.50 o 
   2  -6  15       37.48       35.87      2.92 o 
   3  -6  15        3.12      -10.84     10.84 o 
   4  -6  15       16.60       10.84      3.75 o 
  -5  -5  15       17.15       28.36      3.75 o 
  -4  -5  15       73.28       70.48      3.75 o 
  -3  -5  15        1.35        5.84     10.01 o 
  -2  -5  15       11.43       11.68      9.18 o 
  -1  -5  15      191.42      204.78      8.34 o 
   0  -5  15      137.48      133.08      3.97 o 
   1  -5  15       62.09       79.24      2.92 o 
   2  -5  15       63.01       77.99      2.92 o 
   3  -5  15        3.14        8.76      2.92 o 
   4  -5  15       43.25       52.55      3.75 o 
   5  -5  15       24.56       12.93     13.76 o 
  -5  -4  15        7.21      -13.76     13.76 o 
  -4  -4  15       35.94       37.12      3.34 o 
  -3  -4  15      242.33      255.24     10.43 o 
  -2  -4  15      671.37      639.77     18.77 o 
  -1  -4  15       15.28       14.18      2.09 o 
   0  -4  15       21.48       14.85      1.60 o 
   1  -4  15       35.65       30.45      2.50 o 
   2  -4  15      324.69      346.16     13.76 o 
   3  -4  15       69.89       77.99      3.34 o 
   4  -4  15       67.58       64.64      3.75 o 
   5  -4  15       14.12        7.09     12.93 o 
  -6  -3  15        0.50       -2.50     14.18 o 
  -5  -3  15       29.39       17.10     12.93 o 
  -4  -3  15        2.19       10.84      9.18 o 
  -3  -3  15       42.36       45.88      2.92 o 
  -2  -3  15        0.80       -5.00      7.92 o 
  -1  -3  15        4.80        3.75      2.09 o 
   0  -3  15       26.90       24.53      7.09 o 
   1  -3  15      242.54      221.46     10.01 o 
   2  -3  15        0.17       -5.84      7.92 o 
   3  -3  15        2.14       12.51      8.34 o 
   4  -3  15        2.78       10.43     10.01 o 
   5  -3  15       68.78       71.73      4.17 o 
  -6  -2  15        8.42        7.09      4.17 o 
  -5  -2  15       61.82       50.46      3.75 o 
  -4  -2  15       31.69       19.60      3.34 o 
  -3  -2  15      255.53      244.82     10.01 o 
  -2  -2  15       17.69       10.84      8.34 o 
  -1  -2  15      139.05      143.05      5.84 o 
   0  -2  15      169.18      188.65      8.13 o 
   1  -2  15      161.07      159.73      5.42 o 
   2  -2  15       38.62       40.04      2.50 o 
   3  -2  15       83.77       70.90      3.34 o 
   4  -2  15        2.31        6.26     10.43 o 
   5  -2  15       19.16       13.35     12.93 o 
  -6  -1  15       39.42       48.80      4.17 o 
  -5  -1  15       38.56       39.20      3.75 o 
  -4  -1  15        8.82      -10.43     10.43 o 
  -3  -1  15       63.40        5.84     12.51 o 
  -2  -1  15       50.78       60.06      2.50 o 
  -1  -1  15       24.28       24.19      2.09 o 
   0  -1  15      249.11      217.39      6.63 o 
   1  -1  15        3.29       -8.34      8.34 o 
   2  -1  15       75.57       89.67      3.75 o 
   3  -1  15       35.54       29.19      2.50 o 
   4  -1  15        3.36       21.27     11.26 o 
   5  -1  15        0.05        4.17     11.68 o 
  -6   0  15        2.55        3.75     12.93 o 
  -5   0  15       46.29       44.63      3.34 o 
  -4   0  15       64.97      105.93      4.59 o 
  -3   0  15       32.74       62.56      2.92 o 
  -2   0  15       17.66       12.93      2.09 o 
  -1   0  15       23.73       17.52      2.09 o 
   0   0  15       98.43       40.65     75.28 o 
   1   0  15        2.08      -19.18     19.18 o 
   2   0  15       55.61       58.39      2.92 o 
   3   0  15      127.07      135.96      5.00 o 
   4   0  15        0.76       -3.34     10.01 o 
   5   0  15       14.34       10.01     12.09 o 
  -6   1  15       38.66       40.45      4.17 o 
  -5   1  15       66.53       62.98      3.75 o 
  -4   1  15       76.71       69.65      3.34 o 
  -3   1  15        1.30       -7.92      7.92 o 
  -2   1  15       23.92       17.93      2.09 o 
  -1   1  15        1.58        5.00      6.67 o 
   0   1  15      200.03      171.63      5.31 o 
   1   1  15      233.04      173.91      7.51 o 
   2   1  15       75.81      -13.35     13.35 o 
   3   1  15        8.45       -9.59      9.59 o 
   4   1  15       40.94       42.54      3.34 o 
   5   1  15       67.66       72.15      4.17 o 
  -6   2  15       10.42       11.68     13.35 o 
  -5   2  15        0.03       -1.67     11.26 o 
  -4   2  15        4.55       10.01     10.01 o 
  -3   2  15       59.54       55.89      2.92 o 
  -2   2  15      138.90      144.30      5.84 o 
  -1   2  15      193.10      185.18      8.34 o 
   0   2  15      130.23      127.05      6.88 o 
   1   2  15      474.17      404.13     14.60 o 
   2   2  15        3.69        9.59      7.92 o 
   3   2  15       10.19       15.01      8.76 o 
   4   2  15       21.14       21.27      3.34 o 
   5   2  15        9.46      -10.01     12.51 o 
  -6   3  15        9.15       20.85     13.76 o 
  -5   3  15       31.13       43.37      3.75 o 
  -4   3  15        7.56       10.01     10.43 o 
  -3   3  15       50.91       45.88      2.92 o 
  -2   3  15        0.19       -1.25      7.51 o 
  -1   3  15      156.22      165.99      7.51 o 
   0   3  15      555.64      514.50     15.64 o 
   1   3  15       92.46       88.00      3.75 o 
   2   3  15        3.57        2.09      8.76 o 
   3   3  15      171.27      181.00      6.67 o 
   4   3  15       25.34       20.44     11.26 o 
   5   3  15       53.43       63.39      4.17 o 
  -6   4  15        9.17       -3.75     15.01 o 
  -5   4  15       77.33       77.99      4.17 o 
  -4   4  15       84.79      105.52      5.00 o 
  -3   4  15       20.03       18.77      2.92 o 
  -2   4  15      354.85      338.65     14.18 o 
  -1   4  15       85.66       73.82      3.34 o 
   0   4  15      118.08      112.66      3.38 o 
   1   4  15       21.87       19.60      2.50 o 
   2   4  15       11.69       -2.50     10.43 o 
   3   4  15       55.48       58.39      3.34 o 
   4   4  15        8.72       14.18      3.34 o 
  -5   5  15        0.70      -12.93     12.93 o 
  -4   5  15        2.96       -3.75     11.26 o 
  -3   5  15      144.41      159.73      5.84 o 
  -2   5  15      240.08      245.23     10.01 o 
  -1   5  15       15.40       12.93      9.59 o 
   0   5  15      111.71      109.27      2.91 o 
   1   5  15       11.88        5.42     10.01 o 
   2   5  15       51.21       59.64      3.34 o 
   3   5  15       36.67       33.36      3.75 o 
  -5   6  15       55.96       59.64      4.59 o 
  -4   6  15        0.29       -9.18     12.93 o 
  -3   6  15       48.07       52.97      3.75 o 
  -2   6  15       70.69       81.33      3.75 o 
  -1   6  15       53.80       63.81      3.34 o 
   0   6  15       98.25      108.30      3.75 o 
   1   6  15        2.12        8.34      8.34 o 
   2   6  15      142.26      140.97      4.59 o 
   3   6  15       41.12       53.80      4.17 o 
  -4   7  15      117.63      110.10      5.00 o 
  -3   7  15       58.22       60.89      4.17 o 
  -2   7  15       54.25       55.89      3.75 o 
  -1   7  15       50.00       62.98      3.75 o 
   0   7  15       10.10        0.36      9.59 o 
   1   7  15       72.68       81.33      4.17 o 
  -2   8  15        0.91        8.34     12.09 o 
  -1   8  15       23.78       31.70      3.75 o 
   0   8  15        0.08       -7.92     12.51 o 
  -3  -8  16       59.90       60.89      4.17 o 
  -2  -8  16        5.91       15.43     12.51 o 
  -1  -8  16       29.37       21.27      3.34 o 
   0  -8  16      142.01      144.30      5.84 o 
   1  -8  16        1.93       17.52     10.43 o 
   2  -8  16       14.60        7.92     11.68 o 
   3  -8  16        0.00       -1.25     12.51 o 
  -4  -7  16        8.70        3.75     12.93 o 
  -3  -7  16        0.01      -12.51     12.51 o 
  -2  -7  16      111.83      114.27      3.75 o 
  -1  -7  16        1.32        3.34      9.18 o 
   0  -7  16       75.75       71.23      2.49 o 
   1  -7  16       44.73       60.47      3.34 o 
   2  -7  16       14.98       21.69      3.34 o 
   3  -7  16       49.76       46.71      3.75 o 
   4  -7  16        3.19        0.00     13.35 o 
  -4  -6  16       40.97       43.37      4.17 o 
  -3  -6  16        0.37       -1.67      9.59 o 
  -2  -6  16        2.08        1.25      9.18 o 
  -1  -6  16      499.19      472.53     18.35 o 
   0  -6  16       19.48       14.88      1.77 o 
   1  -6  16       13.11        2.50      9.59 o 
   2  -6  16        0.08      -11.26     11.26 o 
   3  -6  16        5.48        5.42      3.34 o 
   4  -6  16       64.74       54.64      3.75 o 
  -5  -5  16       31.06       27.94      4.17 o 
  -4  -5  16       56.46       62.98      3.75 o 
  -3  -5  16      190.06      190.60      6.67 o 
  -2  -5  16        6.33       -8.76      9.18 o 
  -1  -5  16       15.27        5.00      9.18 o 
   0  -5  16        8.22       -0.96      5.88 o 
   1  -5  16        4.60        3.34      7.92 o 
   2  -5  16      356.46      415.81     16.27 o 
   3  -5  16       19.69       10.01     10.84 o 
   4  -5  16       36.61       32.11      3.34 o 
   5  -5  16       98.77       90.92      4.59 o 
  -5  -4  16        7.51       16.68     12.93 o 
  -4  -4  16        0.06       -0.42     10.43 o 
  -3  -4  16       17.10       12.09      2.92 o 
  -2  -4  16       61.90       51.30      2.92 o 
  -1  -4  16        9.75       -2.92      7.92 o 
   0  -4  16      276.98      264.93      9.80 o 
   1  -4  16       11.99        4.17      8.34 o 
   2  -4  16       10.14        0.83      9.18 o 
   3  -4  16        1.14        4.59      8.76 o 
   4  -4  16       19.70       12.93     11.68 o 
   5  -4  16       25.38       22.10     13.76 o 
  -6  -3  16       45.82       45.88      4.59 o 
  -5  -3  16       45.32       40.04      4.17 o 
  -4  -3  16       40.33       39.62      3.34 o 
  -3  -3  16      382.60      366.60     15.85 o 
  -2  -3  16      374.58      347.00     13.76 o 
  -1  -3  16        0.68        0.83      6.67 o 
   0  -3  16       67.40       63.69      1.90 o 
   1  -3  16      484.23      511.32     15.85 o 
   2  -3  16       53.39       55.05      2.50 o 
   3  -3  16       18.86       15.01      9.18 o 
   4  -3  16      266.24      264.00      9.18 o 
   5  -3  16      264.93      243.56     10.43 o 
  -6  -2  16        0.51        5.00     12.93 o 
  -5  -2  16       20.73       14.18     12.51 o 
  -4  -2  16      106.44       92.17      3.75 o 
  -3  -2  16       26.50       23.77      2.50 o 
  -2  -2  16       24.30       21.69      2.09 o 
  -1  -2  16      760.79      789.50     17.93 o 
   0  -2  16       48.66       44.11      2.29 o 
   1  -2  16       18.79       20.85      2.09 o 
   2  -2  16       11.23       13.76      2.50 o 
   3  -2  16       46.33       50.46      2.92 o 
   4  -2  16       20.23       21.69      3.34 o 
   5  -2  16       18.28      -10.43     12.93 o 
  -6  -1  16        4.74       12.09     15.43 o 
  -5  -1  16       70.70       79.24      3.75 o 
  -4  -1  16      203.05      180.17      8.76 o 
  -3  -1  16      193.57      204.78      9.18 o 
  -2  -1  16        4.05        4.17      2.09 o 
  -1  -1  16       45.70       52.97      2.09 o 
   0  -1  16       66.96       64.68      2.00 o 
   1  -1  16      195.21      194.35      8.34 o 
   2  -1  16      148.32      181.84      7.92 o 
   3  -1  16      292.98      297.36     14.18 o 
   4  -1  16      221.06      221.88      8.76 o 
   5  -1  16       23.75       24.61      3.75 o 
  -6   0  16       10.01       16.27     11.68 o 
  -5   0  16       48.16       52.97      3.75 o 
  -4   0  16        4.55        3.34     10.43 o 
  -3   0  16       20.34       20.02      2.50 o 
  -2   0  16      295.17      357.00     13.35 o 
  -1   0  16       75.51       67.98      3.34 o 
   0   0  16       24.52      -21.28     28.99 o 
   1   0  16        9.40       -7.51      7.51 o 
   2   0  16      125.48      100.93      5.00 o 
   3   0  16       33.42       -9.18     11.26 o 
   4   0  16       38.86       32.53      3.34 o 
   5   0  16       83.26       80.91      4.17 o 
  -6   1  16       14.63       12.09     13.35 o 
  -5   1  16       63.11       52.13      3.75 o 
  -4   1  16       36.78       40.45      2.92 o 
  -3   1  16      218.83      210.20      8.76 o 
  -2   1  16        8.09       -0.83      9.18 o 
  -1   1  16      509.87      460.44     14.18 o 
   0   1  16      546.77      458.34     31.28 o 
   1   1  16      281.51      206.03      9.59 o 
   2   1  16      458.50      409.14     15.85 o 
   3   1  16       21.02       18.35      2.92 o 
   4   1  16       88.20       82.58      3.75 o 
   5   1  16       37.47       43.37      4.17 o 
  -6   2  16       31.44       30.86      4.17 o 
  -5   2  16        2.47       -5.84     12.09 o 
  -4   2  16       55.56       49.63      3.34 o 
  -3   2  16       28.17       22.94      2.50 o 
  -2   2  16       22.96       21.27      2.50 o 
  -1   2  16        0.10       -5.84      7.09 o 
   0   2  16       25.85       18.70      2.92 o 
   1   2  16        7.01        7.92      7.51 o 
   2   2  16       30.91       22.52      2.50 o 
   3   2  16       53.03       57.97      3.34 o 
   4   2  16        5.81       -7.09     11.68 o 
   5   2  16        1.94        0.83     12.93 o 
  -6   3  16        0.18      -14.60     14.60 o 
  -5   3  16        1.65       -3.34     12.09 o 
  -4   3  16       35.42       27.94      3.34 o 
  -3   3  16       42.93       52.97      2.92 o 
  -2   3  16       18.72       -2.92      9.18 o 
  -1   3  16      122.27       72.99      3.34 o 
   0   3  16       28.74       30.18      8.55 o 
   1   3  16      271.68      244.82     10.84 o 
   2   3  16        0.10       -8.34      8.76 o 
   3   3  16       19.68       15.43     10.84 o 
   4   3  16      105.78      136.38      6.26 o 
  -5   4  16        3.60       17.52     12.51 o 
  -4   4  16       17.05       17.10     11.26 o 
  -3   4  16        5.77        4.59      9.18 o 
  -2   4  16       88.66       95.92      4.17 o 
  -1   4  16       12.57        6.67      7.92 o 
   0   4  16        6.13        2.94      5.88 o 
   1   4  16      109.82      104.27      3.75 o 
   2   4  16      138.71      143.05      5.42 o 
   3   4  16       60.94       55.47      3.75 o 
   4   4  16        0.15      -13.35     13.35 o 
  -5   5  16       31.09       16.27     14.18 o 
  -4   5  16        0.08       -8.34     10.43 o 
  -3   5  16       47.77       41.29      3.75 o 
  -2   5  16        3.42       13.35      9.59 o 
  -1   5  16        1.03        2.09      9.18 o 
   0   5  16       57.90       55.68      2.06 o 
   1   5  16       96.77       83.00      3.34 o 
   2   5  16       20.39       17.10     11.26 o 
   3   5  16        5.29        8.34     12.09 o 
  -4   6  16        2.99        5.84     11.68 o 
  -3   6  16      263.56      265.67     10.43 o 
  -2   6  16       59.05       65.06      3.75 o 
  -1   6  16        0.25        3.75      2.92 o 
   0   6  16       68.61       68.41      2.36 o 
   1   6  16       25.06       16.27     11.68 o 
   2   6  16       15.19       19.18      3.34 o 
  -4   7  16       51.46       52.97      4.59 o 
  -3   7  16        6.53        0.83     12.93 o 
  -2   7  16        2.11        2.92      3.34 o 
  -1   7  16        6.86        2.09     11.68 o 
   0   7  16       66.33       64.44      2.65 o 
   1   7  16        4.59        2.50     11.26 o 
  -2   8  16        9.16        2.92     13.76 o 
  -1   8  16       16.28       19.60     12.93 o 
   0   8  16       22.77        6.26     13.35 o 
  -3  -8  17        1.67        0.83     12.93 o 
  -2  -8  17        0.03       -3.75     11.68 o 
  -1  -8  17       25.68       24.19      3.75 o 
   1  -8  17        2.01        8.34     10.84 o 
   2  -8  17       13.46        9.59     12.51 o 
  -4  -7  17       12.25       11.68     13.76 o 
  -3  -7  17      146.64      160.99      6.67 o 
  -2  -7  17       14.60       14.60     11.68 o 
  -1  -7  17        0.44        0.42      9.59 o 
   0  -7  17        0.00       -3.75      7.37 o 
   1  -7  17        0.45       -3.34     10.01 o 
   2  -7  17        9.74       -5.42     11.68 o 
   3  -7  17        3.77      -12.51     12.51 o 
  -4  -6  17       29.38       20.44     14.18 o 
  -3  -6  17       16.15       13.35      3.34 o 
  -2  -6  17        3.15        6.26      8.76 o 
  -1  -6  17       29.99       27.53      2.92 o 
   0  -6  17        1.51        8.78      5.88 o 
   1  -6  17       18.19       15.01      8.34 o 
   2  -6  17        0.00        7.51      9.59 o 
   3  -6  17      107.99      104.68      4.17 o 
   4  -6  17        9.74        9.18      3.75 o 
  -5  -5  17       10.62        9.59     13.76 o 
  -4  -5  17       50.60       60.89      3.75 o 
  -3  -5  17       54.84       62.56      3.34 o 
  -2  -5  17        1.02       -3.75      9.18 o 
  -1  -5  17        0.01       10.84      7.92 o 
   0  -5  17       12.10        8.91      3.13 o 
   1  -5  17        2.25        3.75      7.92 o 
   2  -5  17       39.17       40.45      2.92 o 
   3  -5  17       20.59       12.09     11.26 o 
   4  -5  17        0.01      -10.01     11.26 o 
   5  -5  17        2.97        0.00     13.76 o 
  -5  -4  17        2.95       -0.83      3.75 o 
  -4  -4  17        7.00        8.76      2.92 o 
  -3  -4  17       10.28       11.68      2.92 o 
  -2  -4  17       38.75       50.05      2.50 o 
  -1  -4  17       20.68       15.85      2.50 o 
   0  -4  17      134.74      129.71      3.68 o 
   1  -4  17       92.94       97.59      3.34 o 
   2  -4  17        4.47        4.59      8.76 o 
   3  -4  17       10.59       11.68      2.92 o 
   4  -4  17       17.97       20.02     11.68 o 
   5  -4  17       18.89       22.94     13.35 o 
  -5  -3  17       47.52       50.88      4.17 o 
  -4  -3  17       42.85       40.04      3.34 o 
  -3  -3  17      107.51      105.52      4.17 o 
  -2  -3  17       42.79       49.63      2.50 o 
  -1  -3  17       71.07       71.32      2.92 o 
   0  -3  17      132.63      140.63      5.21 o 
   1  -3  17        2.90       -7.51      7.51 o 
   2  -3  17      159.19      174.33      7.51 o 
   3  -3  17        5.92       11.68      8.76 o 
   4  -3  17        1.45      -12.09     12.09 o 
   5  -3  17        4.40        5.00     13.35 o 
  -6  -2  17       17.61       25.86     14.60 o 
  -5  -2  17        5.22       -8.34     13.76 o 
  -4  -2  17       15.21       11.68      3.34 o 
  -3  -2  17       26.09       21.69      2.50 o 
  -2  -2  17       14.86       14.18      2.09 o 
  -1  -2  17     1004.75     1043.91     20.44 o 
   0  -2  17       72.80       83.65      2.65 o 
   1  -2  17      109.51      101.76      3.34 o 
   2  -2  17       74.75       80.08      2.92 o 
   3  -2  17      112.39       96.76      5.00 o 
   4  -2  17       64.67       67.56      3.34 o 
   5  -2  17        2.63      -13.76     13.76 o 
  -6  -1  17       67.41       76.32      4.59 o 
  -5  -1  17       23.45       32.11      3.75 o 
  -4  -1  17      133.78      114.69      4.17 o 
  -3  -1  17       60.82       50.05      3.34 o 
  -2  -1  17        5.54        3.34      7.92 o 
  -1  -1  17      152.27      176.83      7.51 o 
   0  -1  17      126.45      123.02     10.01 o 
   1  -1  17       12.57        0.83      8.34 o 
   2  -1  17      155.72      153.48      6.67 o 
   3  -1  17       87.95      103.85      3.75 o 
   4  -1  17        8.16       15.85      3.34 o 
   5  -1  17        0.71      -13.35     13.35 o 
  -6   0  17       59.16       69.65      4.59 o 
  -5   0  17        0.10       18.77     10.43 o 
  -4   0  17      227.79      238.61     15.43 o 
  -3   0  17       50.00       42.96      2.50 o 
  -2   0  17      369.42      372.02     14.60 o 
  -1   0  17       94.96       92.17      4.17 o 
   0   0  17      240.83      201.59     12.30 o 
   1   0  17      302.64      268.17     12.09 o 
   2   0  17      520.69      461.69     17.10 o 
   3   0  17      402.85      350.33     14.60 o 
   4   0  17       52.21       49.21      3.34 o 
   5   0  17        1.09       -9.59     12.51 o 
  -6   1  17       14.39        2.92     13.35 o 
  -5   1  17        2.00       16.27     10.43 o 
  -4   1  17        3.47       13.35      9.59 o 
  -3   1  17       11.56       -6.26      9.59 o 
  -1   1  17      153.33      155.15      6.26 o 
   0   1  17      256.63      204.89    143.47 o 
   1   1  17      508.54      449.18     15.43 o 
   2   1  17       68.06       48.38      2.92 o 
   3   1  17        0.16       -9.18      9.18 o 
   4   1  17       33.72       19.60      4.17 o 
   5   1  17        0.62      -12.93     12.93 o 
  -6   2  17        3.83      -14.18     14.18 o 
  -5   2  17       66.90       62.98      3.75 o 
  -4   2  17      390.69      430.82     15.43 o 
  -3   2  17      129.51      152.23      6.67 o 
  -2   2  17       75.94       77.99      2.92 o 
  -1   2  17       13.80       14.60      8.34 o 
   0   2  17        0.51       -8.13      8.13 o 
   1   2  17       54.54       60.47      2.92 o 
   2   2  17      206.43      153.06      5.84 o 
   3   2  17      121.84      103.85      3.75 o 
   4   2  17       14.98        8.76     12.09 o 
   5   2  17       40.65       68.82      4.17 o 
  -6   3  17        6.10        8.34     13.35 o 
  -5   3  17       48.05       55.47      4.17 o 
  -4   3  17       15.64       15.85     10.84 o 
  -3   3  17       46.08       41.29      2.92 o 
  -2   3  17      468.13      455.01     17.93 o 
  -1   3  17      687.17      663.55     19.18 o 
   0   3  17       65.98       64.70      2.50 o 
   1   3  17      183.06      181.84      6.67 o 
   2   3  17        4.59       -9.18     10.01 o 
   3   3  17       29.76       43.37      3.34 o 
   4   3  17        3.87       -5.84     12.51 o 
  -5   4  17      133.26      127.20      4.59 o 
  -4   4  17       12.77        9.59     11.26 o 
  -3   4  17        0.13      -11.26     11.26 o 
  -2   4  17        4.28      -12.51     12.51 o 
  -1   4  17        8.79       13.76      7.51 o 
   0   4  17       69.03       69.84      5.21 o 
   1   4  17      136.71      111.36      4.17 o 
   2   4  17      155.69      141.38      6.26 o 
   3   4  17       47.04       60.89      3.75 o 
   4   4  17        2.66       -2.09     13.35 o 
  -5   5  17        2.64       20.44     12.51 o 
  -4   5  17        0.01        2.50     11.26 o 
  -3   5  17      125.51      112.19      5.42 o 
  -2   5  17      127.93      134.71      5.42 o 
  -1   5  17      112.29      128.04      5.42 o 
   0   5  17       78.13       87.81      2.49 o 
   1   5  17       21.02       25.86      2.92 o 
   2   5  17        9.63       10.01      3.34 o 
   3   5  17        0.01        0.00     10.01 o 
  -4   6  17       11.60       10.43     14.18 o 
  -3   6  17       21.19       21.69     13.76 o 
  -2   6  17        0.75       -7.51     11.68 o 
  -1   6  17        8.07       18.35     10.01 o 
   0   6  17        8.14        0.44      8.13 o 
   1   6  17       36.00       38.37      3.34 o 
   2   6  17        4.48       -2.50      3.34 o 
  -3   7  17       40.71       36.28      4.17 o 
  -2   7  17       74.79       91.34      4.17 o 
  -1   7  17       26.42       22.94     12.09 o 
   0   7  17        3.54        0.33      8.37 o 
  -1   8  17        6.47      -13.35     13.35 o 
   0   8  17       18.11        3.75     12.51 o 
  -1  -9  18       14.50       17.10     12.93 o 
  -2  -8  18       15.11       16.27      3.75 o 
  -1  -8  18       14.27       14.18     11.68 o 
   0  -8  18       11.60       10.01     12.09 o 
   1  -8  18        2.98        6.67     11.26 o 
   2  -8  18        9.18       11.68     12.51 o 
  -3  -7  18        6.98        0.00     12.93 o 
  -2  -7  18       15.61       10.43     11.26 o 
  -1  -7  18        1.15        2.50     10.01 o 
   0  -7  18        3.14        7.30      6.49 o 
   1  -7  18       36.63       47.13      3.34 o 
   2  -7  18       41.72       47.96      3.34 o 
   3  -7  18       21.92       19.60     12.93 o 
  -4  -6  18        5.92        5.84     12.51 o 
  -3  -6  18      100.96      125.12      5.00 o 
  -2  -6  18       24.85        7.92     10.43 o 
  -1  -6  18       13.11       10.84      9.59 o 
   0  -6  18       50.53       48.51      2.50 o 
   1  -6  18        5.43        3.75      8.76 o 
   2  -6  18      120.53      119.70      5.84 o 
   3  -6  18        2.79       -8.34     10.84 o 
   4  -6  18       29.77       35.45      3.75 o 
  -5  -5  18        5.89       -1.67     14.60 o 
  -4  -5  18        0.26       -4.17     12.51 o 
  -3  -5  18        0.41       -7.92     10.43 o 
  -2  -5  18      124.66      123.03      5.42 o 
  -1  -5  18        6.17        4.59      8.76 o 
   0  -5  18        5.99       10.92      6.04 o 
   1  -5  18      143.60      146.81      7.09 o 
   2  -5  18        3.84        5.42     10.01 o 
   3  -5  18        0.48      -10.43     10.43 o 
   4  -5  18        0.12        1.67     11.68 o 
  -5  -4  18       18.66       18.77     12.51 o 
  -4  -4  18       48.09       55.05      3.75 o 
  -3  -4  18       69.14       67.15      3.75 o 
  -2  -4  18        5.05       -9.59      9.59 o 
  -1  -4  18        0.08       -1.67      7.92 o 
   0  -4  18       37.69       39.92      1.88 o 
   1  -4  18      186.39      192.68      8.34 o 
   2  -4  18        0.22        7.09      2.50 o 
   3  -4  18        3.62        0.00      2.92 o 
   4  -4  18        8.38       13.76     10.43 o 
   5  -4  18        0.91       -1.25     12.51 o 
  -5  -3  18        1.53       12.51     11.26 o 
  -4  -3  18      109.00      115.53      4.17 o 
  -3  -3  18       19.53       23.36      2.92 o 
  -2  -3  18       56.49       45.46      2.50 o 
  -1  -3  18       35.54       38.37      2.50 o 
   0  -3  18      282.69      271.03     17.93 o 
   1  -3  18      123.63      127.62      5.84 o 
   2  -3  18       83.36       72.57      3.34 o 
   3  -3  18       66.93       77.57      3.34 o 
   4  -3  18       68.98       65.48      3.75 o 
   5  -3  18        1.20       -7.09     12.09 o 
  -6  -2  18        4.21        9.18     13.35 o 
  -5  -2  18       17.64       18.35      3.75 o 
  -4  -2  18        2.10      -10.84     11.26 o 
  -3  -2  18        6.56        6.67      8.34 o 
  -2  -2  18       30.41       25.02      2.50 o 
  -1  -2  18        1.67       -2.09      7.51 o 
   0  -2  18       86.97       70.30      2.92 o 
   1  -2  18       13.40       11.26      7.51 o 
   2  -2  18       21.77       16.68      2.50 o 
   3  -2  18       23.07       24.61      2.92 o 
   4  -2  18       46.47       50.46      3.75 o 
   5  -2  18       20.74       22.10      3.75 o 
  -6  -1  18        2.94       -6.67     13.76 o 
  -5  -1  18        4.28       12.93     11.26 o 
  -4  -1  18        5.93       -7.51     11.68 o 
  -3  -1  18       13.66       10.01      9.59 o 
  -2  -1  18      301.33      302.79     12.09 o 
  -1  -1  18      224.37      218.54      9.18 o 
   0  -1  18      192.67      170.01      4.86 o 
   1  -1  18       34.50       29.19      2.50 o 
   2  -1  18       38.31       26.27      2.92 o 
   3  -1  18      133.85      128.04      5.00 o 
   4  -1  18       19.89       17.52      3.34 o 
   5  -1  18        0.02        5.84     12.51 o 
  -6   0  18        0.27       -9.18     15.43 o 
  -5   0  18        0.07        1.25      3.34 o 
  -4   0  18      102.59      142.22      5.00 o 
  -3   0  18      116.24      102.18      4.17 o 
  -2   0  18        9.50      -15.43     15.43 o 
  -1   0  18      238.36      203.11      8.76 o 
   0   0  18      258.13      207.51     96.55 o 
   1   0  18       66.00      -22.94     22.94 o 
   2   0  18        0.47      -28.36     28.36 o 
   3   0  18       10.96      -13.76     13.76 o 
   4   0  18       13.34        3.75     12.51 o 
   5   0  18        5.99       -1.25     13.76 o 
  -6   1  18        0.95       -7.51     13.35 o 
  -5   1  18       70.57       69.65      4.17 o 
  -4   1  18       17.81       11.26     11.26 o 
  -3   1  18      125.64      139.72      5.84 o 
  -2   1  18      205.69      185.59      7.92 o 
  -1   1  18      262.95       67.15      6.26 o 
   0   1  18      278.44      235.80    504.02 o 
   1   1  18       28.66        7.09      9.18 o 
   2   1  18        0.96       -2.09      2.50 o 
   3   1  18       10.27        9.59      2.92 o 
   4   1  18      155.51      156.40      5.84 o 
   5   1  18        6.09       12.93     13.35 o 
  -6   2  18        4.35      -10.01     14.60 o 
  -5   2  18       31.57       28.78      3.75 o 
  -4   2  18        9.14       12.51      2.92 o 
  -3   2  18      143.58      136.80      5.00 o 
  -2   2  18      192.05      161.82      6.26 o 
  -1   2  18      986.92      924.21     21.69 o 
   0   2  18      166.16      125.13      5.21 o 
   1   2  18       60.94       50.88      2.92 o 
   2   2  18       21.07       20.85      2.50 o 
   3   2  18       82.29       73.82      3.75 o 
   4   2  18        5.44       13.35     11.68 o 
  -5   3  18        6.77        2.09     12.93 o 
  -4   3  18       69.53       72.15      4.17 o 
  -3   3  18       22.02       25.86      2.92 o 
  -2   3  18      757.86      836.21     22.10 o 
  -1   3  18      390.90      373.69     15.43 o 
   0   3  18        8.07        8.57      2.40 o 
   1   3  18        1.04       -7.92      7.92 o 
   2   3  18      188.43      178.09      6.67 o 
   3   3  18      116.79      136.38      5.42 o 
   4   3  18      113.43      170.58      7.92 o 
  -5   4  18        1.64       10.01     12.93 o 
  -4   4  18      132.33      152.64      5.84 o 
  -3   4  18       67.43       60.89      3.34 o 
  -2   4  18     1097.19     1158.60     27.11 o 
  -1   4  18       48.74       39.20      2.92 o 
   0   4  18        0.61       -3.49      6.29 o 
   1   4  18        1.46       -5.00      8.76 o 
   2   4  18        4.37       -6.67     10.43 o 
   4   4  18       59.03       72.57      4.59 o 
  -5   5  18        3.86       11.68     12.51 o 
  -4   5  18       17.19       12.51      3.75 o 
  -3   5  18      238.00      264.00     12.51 o 
  -2   5  18       88.95       96.34      3.75 o 
  -1   5  18       72.96       74.24      3.75 o 
   0   5  18        0.36       -2.45      7.30 o 
   1   5  18      130.94      133.04      5.84 o 
   2   5  18       20.67       15.43     11.68 o 
   3   5  18       25.65       33.36      3.75 o 
  -4   6  18        1.29       10.43     12.93 o 
  -3   6  18      394.37      427.49     18.77 o 
  -2   6  18       30.55       17.52     12.93 o 
  -1   6  18        2.81        5.84     10.84 o 
   0   6  18        1.17       -2.83      7.81 o 
   1   6  18       11.23       11.26      3.34 o 
   2   6  18       32.44       42.12      3.75 o 
  -3   7  18        5.54       11.68     12.51 o 
  -2   7  18       25.84       25.02      3.75 o 
  -1   7  18        3.97        8.34     10.84 o 
   0   7  18       57.45       64.32      2.95 o 
  -2  -8  19        6.88        5.00     12.93 o 
  -1  -8  19       22.63       15.43      3.75 o 
   0  -8  19        0.03        2.31      7.81 o 
   1  -8  19        0.69        2.50      3.34 o 
   2  -8  19        0.14       11.26     12.09 o 
  -3  -7  19        1.25       10.84     12.09 o 
  -2  -7  19        5.84       13.35     12.09 o 
  -1  -7  19        0.90        0.83     10.43 o 
   0  -7  19        3.21        5.11      6.63 o 
   1  -7  19        0.78        5.42     10.84 o 
   2  -7  19       25.17       23.77      3.75 o 
   3  -7  19        2.96       13.76     10.84 o 
  -4  -6  19        0.03       11.68     11.26 o 
  -3  -6  19       43.74       42.96      3.75 o 
  -2  -6  19        9.71       14.18     10.01 o 
  -1  -6  19       48.06       60.47      3.75 o 
   0  -6  19        7.58       10.22      6.19 o 
   1  -6  19        2.89       -7.09     10.01 o 
   2  -6  19       49.48       52.97      3.34 o 
   3  -6  19       94.43       99.26      4.17 o 
   4  -6  19       14.94       17.52     14.60 o 
  -4  -5  19       12.40       -7.51     12.51 o 
  -3  -5  19       63.81       69.23      3.75 o 
  -2  -5  19       39.29       41.29      3.34 o 
  -1  -5  19        1.46        2.09      8.76 o 
   0  -5  19       80.37       77.26      2.30 o 
   1  -5  19        8.92        7.09      9.59 o 
   2  -5  19       16.97       19.60      2.92 o 
   3  -5  19        3.31        1.67     11.26 o 
   4  -5  19       24.22       15.43     12.93 o 
  -5  -4  19        0.08        3.75     12.09 o 
  -4  -4  19       53.17       67.15      3.75 o 
  -3  -4  19       43.36       45.46      3.34 o 
  -2  -4  19        0.48       -8.76      8.76 o 
  -1  -4  19      168.92      158.48      6.67 o 
   0  -4  19      145.35      164.88      4.69 o 
   1  -4  19       36.67       34.62      2.50 o 
   2  -4  19      257.37      259.00     11.68 o 
   3  -4  19       13.06       10.43     10.01 o 
   4  -4  19       79.39       81.33      4.59 o 
   5  -4  19       23.85       28.78      4.17 o 
  -5  -3  19      107.87      108.02      4.59 o 
  -4  -3  19       55.76       41.71      3.75 o 
  -3  -3  19        7.47       14.60     10.01 o 
  -2  -3  19       40.65       41.71      2.50 o 
  -1  -3  19       73.50       70.90      2.50 o 
   0  -3  19        1.29        1.19      5.63 o 
   1  -3  19      706.94      758.22     20.44 o 
   2  -3  19      126.76      137.21      5.84 o 
   3  -3  19        2.17        0.42     10.01 o 
   4  -3  19       11.18      -12.09     12.09 o 
   5  -3  19       33.72       16.27     15.01 o 
  -5  -2  19       14.87       14.18      3.75 o 
  -4  -2  19       31.45       30.45      3.34 o 
  -3  -2  19       93.05       97.59      4.17 o 
  -2  -2  19      219.14      162.65      6.67 o 
  -1  -2  19       26.59       31.70      2.50 o 
   0  -2  19      100.77       83.45      2.71 o 
   1  -2  19      443.85      385.36     15.01 o 
   2  -2  19       31.84       23.77      2.92 o 
   3  -2  19      109.18      121.36      4.59 o 
   4  -2  19      122.27      120.11      5.00 o 
   5  -2  19        4.15        2.50     12.93 o 
  -6  -1  19      148.66      151.81      7.92 o 
  -5  -1  19       19.65       19.18      3.75 o 
  -4  -1  19        2.86        3.75     10.43 o 
  -3  -1  19       19.55       12.93      9.18 o 
  -2  -1  19       43.28      -11.68     11.68 o 
  -1  -1  19      152.97      157.23      7.09 o 
   0  -1  19     1316.71     1282.65     48.38 o 
   1  -1  19      306.14      281.93     12.51 o 
   2  -1  19       58.25       64.23      3.75 o 
   3  -1  19        1.67       13.76      8.76 o 
   4  -1  19      104.37      105.93      5.42 o 
   5  -1  19        6.25      -13.76     13.76 o 
  -6   0  19        1.13       12.51     13.76 o 
  -5   0  19       10.12       -7.92     11.68 o 
  -4   0  19      118.74      140.55      5.84 o 
  -3   0  19      360.90      288.61     11.68 o 
  -2   0  19       20.86       12.51      2.50 o 
  -1   0  19       14.89        1.67      2.50 o 
   0   0  19        0.05      -88.00     88.00 o 
   1   0  19        0.00      -12.51     12.51 o 
   2   0  19        7.93       -0.83      8.76 o 
   3   0  19       74.63       52.55      3.34 o 
   4   0  19       62.28       48.80      4.17 o 
   5   0  19        2.56       17.10     13.76 o 
  -6   1  19        0.33        5.42     13.35 o 
  -5   1  19        1.47      -10.84     12.51 o 
  -4   1  19       37.85       39.62      3.34 o 
  -3   1  19       17.13       18.35      2.92 o 
  -2   1  19       23.34      -11.68     11.68 o 
   0   1  19      738.21      136.10     16.47 o 
   1   1  19       24.91       -2.09     10.43 o 
   2   1  19       14.19       -6.26     10.01 o 
   3   1  19       58.56       40.45      3.75 o 
   4   1  19       52.05       51.72      3.75 o 
   5   1  19        6.92        8.34     14.60 o 
  -5   2  19        3.24       16.68     12.51 o 
  -4   2  19       23.69       17.52     10.01 o 
  -3   2  19        0.44       -1.67     10.01 o 
  -2   2  19        1.20        7.09      8.76 o 
  -1   2  19        3.56       -9.59      9.59 o 
   0   2  19      117.54       96.96      3.34 o 
   1   2  19       27.95       17.52      2.50 o 
   2   2  19       13.06      -11.68     11.68 o 
   3   2  19       46.14       44.21      3.75 o 
   4   2  19        0.00        4.17     11.68 o 
  -5   3  19       33.40       31.28      3.75 o 
  -4   3  19        0.34        6.67     10.43 o 
  -3   3  19       75.11       72.57      3.75 o 
  -2   3  19       61.77       50.88      3.34 o 
  -1   3  19      118.57      127.62      5.42 o 
   0   3  19       48.65       43.80      2.06 o 
   1   3  19        8.40        1.67      8.76 o 
   2   3  19       58.12       68.40      3.34 o 
   3   3  19       12.20       11.26     10.43 o 
   4   3  19       12.70       13.35     12.93 o 
  -5   4  19        9.12        8.34      3.75 o 
  -4   4  19       27.32       27.53      3.75 o 
  -3   4  19       90.98      104.68      3.75 o 
  -2   4  19       24.01       25.86      3.34 o 
  -1   4  19       99.48       86.33      3.75 o 
   0   4  19       24.83       21.06      2.09 o 
   1   4  19       14.99       10.43      9.59 o 
   2   4  19        1.82        4.17     10.01 o 
   3   4  19       10.86       20.85      3.75 o 
  -4   5  19       92.42      107.60      4.17 o 
  -3   5  19        2.74       18.35     11.68 o 
  -2   5  19       23.92       23.36      3.34 o 
  -1   5  19       29.48       12.51     10.43 o 
   0   5  19      216.13      224.87     12.30 o 
   1   5  19        9.28       10.43      3.34 o 
   2   5  19        0.58        8.76     10.84 o 
   3   5  19        0.23       -5.00     13.35 o 
  -4   6  19       50.00       61.73      4.17 o 
  -3   6  19        2.18       20.44     12.09 o 
  -2   6  19      107.97      115.53      4.17 o 
  -1   6  19       64.42       65.06      3.75 o 
   0   6  19        2.03       -1.89      7.22 o 
   1   6  19        0.00        3.34     10.84 o 
  -3   7  19        1.11       14.18     12.09 o 
  -2   7  19        0.71       -4.59     13.76 o 
  -1   7  19       42.12       45.04      3.75 o 
   0   7  19        0.27      -12.93     12.93 o 
   0  -9  20        0.18       -9.18     11.68 o 
  -2  -8  20       22.50       15.85     13.35 o 
  -1  -8  20       19.52       26.27      3.75 o 
   0  -8  20        0.73        7.92      7.96 o 
   1  -8  20        2.99      -12.93     12.93 o 
  -3  -7  20        0.32       -4.59     12.51 o 
  -2  -7  20       10.75        9.59     12.09 o 
  -1  -7  20       17.00       14.60      3.34 o 
   0  -7  20       16.42       18.98      3.19 o 
   1  -7  20       19.84       18.35     11.68 o 
   2  -7  20       22.50       20.02      3.34 o 
   3  -7  20        6.09      -13.35     13.35 o 
  -4  -6  20        8.72       20.44     13.35 o 
  -3  -6  20        2.46       10.43     10.84 o 
  -2  -6  20       26.76       16.68     11.68 o 
  -1  -6  20       21.95       20.44      2.92 o 
   0  -6  20       49.07       53.81      2.36 o 
   1  -6  20        2.15        8.34      9.59 o 
   2  -6  20        0.01      -11.68     11.68 o 
   3  -6  20       18.49       19.60      3.75 o 
   4  -6  20        7.25        9.18     12.51 o 
  -4  -5  20        0.52        3.75     12.09 o 
  -3  -5  20       73.80       76.74      3.75 o 
  -2  -5  20        0.01       -0.42      9.18 o 
  -1  -5  20       21.21       26.27      2.92 o 
   0  -5  20      119.42      120.89      3.80 o 
   1  -5  20        1.18        5.84      8.34 o 
   2  -5  20        2.65       11.68      9.59 o 
   3  -5  20       10.80       10.84     10.84 o 
   4  -5  20        6.66        7.92     11.26 o 
  -5  -4  20        0.03       16.68     12.93 o 
  -4  -4  20        2.68      -10.43     12.51 o 
  -3  -4  20        0.54      -10.43     10.43 o 
  -2  -4  20       91.32       97.18      4.17 o 
  -1  -4  20       87.14       90.09      3.34 o 
   0  -4  20       18.24       22.72      3.75 o 
   1  -4  20       21.29       30.45      2.92 o 
   2  -4  20      296.74      320.72     13.76 o 
   3  -4  20        7.99       14.18     10.84 o 
   4  -4  20       27.28        7.09     12.09 o 
  -5  -3  20        0.04      -14.18     14.18 o 
  -3  -3  20       60.34       62.14      3.34 o 
  -2  -3  20       74.54       60.06      2.92 o 
  -1  -3  20       90.22       93.84      3.75 o 
   0  -3  20        2.65        6.12      6.05 o 
   1  -3  20      197.43      202.69      8.34 o 
   2  -3  20      117.29      120.95      5.42 o 
   3  -3  20        6.91        3.75      9.59 o 
   4  -3  20       25.53       28.36      3.34 o 
   5  -3  20        4.95        5.42     12.93 o 
  -5  -2  20       46.18       47.13      4.17 o 
  -4  -2  20       14.03      -11.68     11.68 o 
  -3  -2  20      209.32      163.49      7.09 o 
  -2  -2  20       13.61        8.76      9.18 o 
  -1  -2  20       25.33       24.19      2.50 o 
   0  -2  20        3.39        5.37      2.71 o 
   1  -2  20      744.45      704.42     20.02 o 
   2  -2  20      168.20      173.91      7.09 o 
   3  -2  20      255.73      254.41     10.43 o 
   4  -2  20        0.21       -6.26     11.26 o 
   5  -2  20       15.43        5.42     13.35 o 
  -5  -1  20       26.93       37.12      3.75 o 
  -4  -1  20      143.58      155.15      6.26 o 
  -3  -1  20      117.87       86.75      4.17 o 
  -2  -1  20        9.86        1.67      2.50 o 
  -1  -1  20       49.20       13.35      3.34 o 
   0  -1  20      942.69      792.58     32.32 o 
   1  -1  20      896.84      917.95     21.69 o 
   2  -1  20       64.25       73.82      3.75 o 
   3  -1  20        0.49       -1.67      9.59 o 
   4  -1  20       14.80        4.17     11.68 o 
   5  -1  20       24.66       10.43     15.01 o 
  -5   0  20        3.64        6.26     12.09 o 
  -4   0  20       59.49       23.36     13.76 o 
  -3   0  20       82.88       22.94     13.76 o 
  -2   0  20       13.73       -8.34      9.59 o 
  -1   0  20      224.50      215.20      9.59 o 
   0   0  20     1374.89     1274.27     17.31 o 
   1   0  20      623.69      543.43     18.77 o 
   2   0  20       42.36       22.52      2.92 o 
   3   0  20       21.01        6.67     11.68 o 
   4   0  20      198.64      208.95      8.34 o 
   5   0  20        0.02        2.92     12.93 o 
  -5   1  20        2.45        7.51     12.09 o 
  -4   1  20       53.72       49.63      3.34 o 
  -3   1  20       11.65       12.09      9.18 o 
  -2   1  20      117.55        7.51     17.93 o 
  -1   1  20     1198.87     1101.88     26.69 o 
   0   1  20      437.47      388.12     11.89 o 
   1   1  20       50.45      -23.77     23.77 o 
   2   1  20       49.53       38.37      2.92 o 
   3   1  20      218.79      209.78      9.18 o 
   4   1  20       11.74       19.18     11.26 o 
  -5   2  20       46.00       44.21      3.75 o 
  -4   2  20       68.76       76.74      4.17 o 
  -3   2  20       78.72       88.83      3.75 o 
  -2   2  20      166.83      183.92      7.51 o 
  -1   2  20      712.26      731.53     20.85 o 
   0   2  20      130.44      120.33      3.50 o 
   1   2  20        0.73       -8.34      8.76 o 
   2   2  20      213.14      190.18      7.09 o 
   3   2  20       94.85       90.92      4.17 o 
   4   2  20       45.27       46.71      4.17 o 
  -5   3  20        1.67        5.00     12.51 o 
  -4   3  20        0.80       10.84     11.26 o 
  -3   3  20       16.24       18.77      2.92 o 
  -2   3  20      161.56      174.75      7.92 o 
  -1   3  20        8.89        4.17      9.59 o 
   0   3  20      166.68      170.76     12.09 o 
   1   3  20       19.83      -11.68     11.68 o 
   2   3  20       57.80       46.29      3.34 o 
   3   3  20        0.10       -5.00     11.68 o 
   4   3  20        4.50        7.51      3.75 o 
  -5   4  20        9.05        1.67     15.01 o 
  -4   4  20       19.84       20.44      3.75 o 
  -3   4  20       29.51       37.95      3.34 o 
  -2   4  20      158.87      165.99      6.26 o 
  -1   4  20       30.03       25.02      2.92 o 
   0   4  20       50.33       59.30      2.36 o 
   1   4  20        5.90       -1.67     10.43 o 
   2   4  20       27.07       32.53      3.34 o 
   3   4  20      158.48      211.87     10.01 o 
  -4   5  20        0.17        9.59     11.68 o 
  -3   5  20        4.07       14.18     10.84 o 
  -2   5  20       38.75       42.54      3.75 o 
  -1   5  20        6.11        9.59      9.18 o 
   0   5  20       50.09       50.15      3.96 o 
   2   5  20       29.24       34.62      3.75 o 
  -3   6  20        4.21      -12.93     12.93 o 
  -2   6  20        0.01        5.42     11.68 o 
  -1   6  20        0.25        4.17     10.84 o 
   0   6  20        0.80        3.16      7.48 o 
   1   6  20        0.55       10.43     11.26 o 
  -2   7  20        2.96       -2.92     12.09 o 
  -1   7  20        0.55      -13.35     13.35 o 
   0   7  20        0.56       13.76     11.68 o 
  -2  -8  21       14.00       -6.26     13.76 o 
  -1  -8  21        0.22        1.67     12.09 o 
   0  -8  21       19.70       24.61      3.75 o 
  -3  -7  21        8.06       -6.26     14.60 o 
  -2  -7  21        5.07       19.60     12.09 o 
  -1  -7  21        9.71        0.83     11.68 o 
   0  -7  21        0.88        7.72      8.97 o 
   1  -7  21        0.37       -3.34     11.26 o 
   2  -7  21        6.54      -14.18     14.18 o 
  -4  -6  21       17.04       25.02     14.18 o 
  -3  -6  21       15.21       15.43     12.51 o 
  -2  -6  21      152.17      157.65      6.26 o 
  -1  -6  21        0.93        7.51     10.43 o 
   0  -6  21      251.79      252.87      7.92 o 
   1  -6  21       31.69       44.63      3.34 o 
   2  -6  21      117.26      129.29      5.00 o 
   3  -6  21      100.39      102.60      5.00 o 
  -4  -5  21       65.21       82.16      4.17 o 
  -3  -5  21        0.18       10.84     11.26 o 
  -2  -5  21        0.21        7.51      9.59 o 
  -1  -5  21        0.07        3.75      8.76 o 
   0  -5  21        0.09        1.88      6.19 o 
   1  -5  21       75.09       88.42      3.34 o 
   2  -5  21      229.87      238.14     10.84 o 
   3  -5  21      162.18      180.59      7.09 o 
   4  -5  21        5.89       -3.34     12.09 o 
  -5  -4  21        4.16        5.42     13.35 o 
  -4  -4  21        7.85        5.00     12.09 o 
  -3  -4  21      175.64      181.42      7.92 o 
  -2  -4  21       48.95       52.97      3.34 o 
  -1  -4  21       47.49       47.96      2.92 o 
   0  -4  21       26.18       27.00      6.88 o 
   1  -4  21       70.90       74.24      3.34 o 
   2  -4  21      141.67      154.31      7.09 o 
   3  -4  21        3.11       -1.25     10.43 o 
   4  -4  21       41.45       41.29      3.75 o 
  -5  -3  21       37.92       52.13      4.17 o 
  -4  -3  21        0.05        7.92     12.09 o 
  -3  -3  21       12.07       12.09     10.43 o 
  -2  -3  21       99.38       92.59      3.75 o 
  -1  -3  21        5.05        0.83      8.76 o 
   0  -3  21      114.82      102.44      2.95 o 
   1  -3  21      272.70      286.10     10.84 o 
   2  -3  21      118.68      128.87      5.42 o 
   3  -3  21        6.01        1.25     10.43 o 
   4  -3  21       35.69       32.97      2.65 o 
  -5  -2  21       19.67       -6.26     15.43 o 
  -4  -2  21       50.04       50.46      3.75 o 
  -3  -2  21      172.13      148.06      5.84 o 
  -2  -2  21       23.65       27.11      2.50 o 
  -1  -2  21       61.12       54.64      2.50 o 
   0  -2  21      101.24      102.18      3.09 o 
   1  -2  21       18.37      -12.09     12.09 o 
   2  -2  21       49.26       47.13      3.34 o 
   3  -2  21       13.24        3.75     11.26 o 
   4  -2  21       65.74       63.81      3.75 o 
   5  -2  21        4.77      -12.93     12.93 o 
  -5  -1  21       15.36      -12.93     15.01 o 
  -4  -1  21       11.29       19.60      3.34 o 
  -3  -1  21        5.21       -3.75     10.84 o 
  -2  -1  21       23.35        5.84      9.18 o 
  -1  -1  21      620.19      556.78     17.93 o 
   0  -1  21       80.42       -7.98     18.14 o 
   1  -1  21      131.30      123.45      4.17 o 
   2  -1  21       85.45       93.00      3.75 o 
   3  -1  21       48.57       50.46      3.34 o 
   4  -1  21       10.73       -2.92     12.51 o 
   5  -1  21       15.13      -14.60     14.60 o 
  -5   0  21       10.40       12.93     11.68 o 
  -4   0  21        0.72       -3.34      3.34 o 
  -3   0  21       31.83       20.02     11.26 o 
  -2   0  21        4.20       -9.59      9.59 o 
  -1   0  21      166.61       14.60     18.35 o 
   0   0  21       35.05     -383.70    383.70 o 
   1   0  21      486.83      -34.62     34.62 o 
   2   0  21        0.23      -11.26     11.26 o 
   3   0  21        0.92      -11.26     11.26 o 
   4   0  21        9.75       -5.00     12.09 o 
  -5   1  21       57.71       45.46      4.17 o 
  -4   1  21        3.03       -7.92     10.43 o 
  -3   1  21        4.42       -5.84      9.18 o 
  -2   1  21      401.82      387.87     15.85 o 
  -1   1  21      138.28      115.11      5.42 o 
   0   1  21        9.53       -4.17      6.78 o 
   1   1  21      358.77      205.61      7.92 o 
   2   1  21       25.30       -6.67     10.43 o 
   3   1  21        0.75       -2.09     10.84 o 
   4   1  21        6.38       -5.84     13.76 o 
  -5   2  21        5.76       10.84     12.09 o 
  -4   2  21       44.70       48.38      3.75 o 
  -3   2  21       28.11       27.94      3.34 o 
  -2   2  21      212.05      235.22      9.18 o 
  -1   2  21        3.05       -3.75      9.18 o 
   0   2  21      463.74      430.80     15.64 o 
   1   2  21       18.31        3.75      9.59 o 
   2   2  21        8.84       -8.76     10.01 o 
   3   2  21       36.23       38.79      3.34 o 
   4   2  21       44.12       42.12      4.59 o 
  -5   3  21        0.64       -2.09     12.09 o 
  -4   3  21        1.01       -6.67     12.09 o 
  -3   3  21      119.09      119.28      5.84 o 
  -2   3  21       17.53       20.85      2.92 o 
  -1   3  21       52.90       54.64      3.34 o 
   0   3  21      146.00      156.34      4.51 o 
   1   3  21      187.32      179.34      7.09 o 
   2   3  21        0.72      -10.84     10.84 o 
   3   3  21       61.31       88.83      3.75 o 
  -4   4  21        4.04       -3.75     11.68 o 
  -3   4  21        8.39       -2.50     11.68 o 
  -2   4  21       60.43       62.98      3.34 o 
  -1   4  21      125.86      145.55      5.42 o 
   0   4  21       19.72       14.48      7.22 o 
   1   4  21        2.31        1.25      9.59 o 
   2   4  21       10.29       16.68     11.26 o 
   3   4  21      152.68      181.42      7.92 o 
  -4   5  21       18.39       20.44      3.75 o 
  -3   5  21        2.40       11.26     12.09 o 
  -2   5  21       37.71       52.55      3.75 o 
  -1   5  21        3.05       16.68     10.01 o 
   0   5  21       43.31       52.19      2.36 o 
   1   5  21        1.98       -2.09     10.43 o 
   2   5  21       66.21       70.90      4.17 o 
  -3   6  21       23.95       27.11      3.75 o 
  -2   6  21       10.35       15.43      3.75 o 
  -1   6  21        3.32        2.09     10.43 o 
   0   6  21        5.60       13.52      7.95 o 
  -1   7  21        1.76       -3.75     11.68 o 
   0   7  21        5.99       14.60     12.93 o 
  -1  -8  22        1.25        4.59     11.26 o 
   0  -8  22       60.74       61.73      4.17 o 
  -3  -7  22        4.23        6.26     13.35 o 
  -2  -7  22       12.09        7.92     12.09 o 
  -1  -7  22        5.41        8.34     10.84 o 
   0  -7  22       30.08       26.30      2.36 o 
   1  -7  22       19.72       12.93     12.51 o 
   2  -7  22        4.29        6.67      3.75 o 
  -3  -6  22       56.62       55.05      4.17 o 
  -2  -6  22        0.07       -2.50     10.84 o 
  -1  -6  22      147.04      128.87      6.67 o 
   0  -6  22       23.74       24.73      5.84 o 
   1  -6  22       23.21       22.10      3.34 o 
   2  -6  22       10.39       17.10     10.84 o 
   3  -6  22      296.73      333.23     14.18 o 
  -4  -5  22        0.80       -2.92     13.35 o 
  -3  -5  22        3.53        6.26      3.34 o 
  -2  -5  22       72.08       69.65      3.75 o 
  -1  -5  22      230.83      214.37      9.18 o 
   0  -5  22       12.08       12.78      2.82 o 
   1  -5  22       40.53       46.29      3.34 o 
   2  -5  22      216.74      225.63     10.43 o 
   3  -5  22       91.34      107.18      4.59 o 
   4  -5  22        7.89        5.00     13.35 o 
  -4  -4  22      171.25      165.16      6.26 o 
  -3  -4  22        7.28        6.67     10.43 o 
  -2  -4  22       81.15       65.06      3.34 o 
  -1  -4  22        0.24       -9.59      9.59 o 
   0  -4  22        5.05        2.69      6.34 o 
   1  -4  22       41.66       43.37      2.92 o 
   2  -4  22      723.62      805.35     24.19 o 
   3  -4  22       27.53       23.36      3.34 o 
   4  -4  22      118.39      119.70      4.59 o 
  -5  -3  22       11.73        0.42      4.17 o 
  -4  -3  22       32.35       43.37      3.75 o 
  -3  -3  22      126.56      154.73      7.09 o 
  -2  -3  22      303.10      292.78     12.09 o 
  -1  -3  22       26.16       42.54      2.92 o 
   0  -3  22      197.79      213.65      6.93 o 
   1  -3  22      145.61      138.05      5.84 o 
   2  -3  22      430.21      466.27     18.77 o 
   3  -3  22       31.98       34.62      3.34 o 
   4  -3  22        4.93        7.09     11.26 o 
  -5  -2  22       55.45       29.19     16.27 o 
  -4  -2  22       31.35       17.52     13.35 o 
  -3  -2  22       16.92      -12.51     12.51 o 
  -2  -2  22       27.43        8.76     10.01 o 
  -1  -2  22        6.82       12.09      7.92 o 
   0  -2  22      349.61      356.03     12.72 o 
   1  -2  22     1158.77     1172.36     25.86 o 
   2  -2  22      230.66      225.63      9.59 o 
   3  -2  22       50.33       58.81      3.34 o 
   4  -2  22        4.99       -7.09     12.09 o 
  -5  -1  22       28.24       37.54      4.17 o 
  -4  -1  22       17.52        7.51     13.35 o 
  -3  -1  22       18.18       17.10     10.01 o 
  -2  -1  22       21.25       13.35      8.34 o 
  -1  -1  22      471.29      341.99     14.18 o 
   0  -1  22      152.04      138.60      4.38 o 
   1  -1  22       68.56       73.40      2.92 o 
   2  -1  22       21.52        9.59     10.84 o 
   3  -1  22       26.04       10.84     10.43 o 
   4  -1  22        0.47       12.51     11.68 o 
  -5   0  22       48.31       57.14      4.17 o 
  -3   0  22       10.12        1.25     10.43 o 
  -2   0  22        0.94       -3.34      8.76 o 
  -1   0  22      103.65       -5.00      5.00 o 
   0   0  22      176.87      136.50      4.10 o 
   1   0  22       94.56      -28.78     28.78 o 
   2   0  22        2.59        5.42      8.76 o 
   3   0  22       57.40       52.97      3.34 o 
   4   0  22       10.23        6.26     13.35 o 
  -5   1  22        0.00        6.67     12.51 o 
  -4   1  22       35.31       43.37      3.75 o 
  -3   1  22       81.32       57.14      3.34 o 
  -2   1  22       10.89       -0.42     10.43 o 
  -1   1  22       18.08       -0.83     10.43 o 
   0   1  22       11.26       -7.92      7.92 o 
   1   1  22       80.85      -17.93     17.93 o 
   2   1  22       39.50       16.68     10.84 o 
   3   1  22      101.17      116.78      5.42 o 
   4   1  22       55.31       63.39      4.17 o 
  -5   2  22       17.24       25.86      3.75 o 
  -4   2  22        4.97        9.18     11.26 o 
  -3   2  22        5.45       11.26      9.59 o 
  -2   2  22       67.11       80.49      3.75 o 
  -1   2  22        4.11       -4.17      9.59 o 
   0   2  22       38.12       35.85      3.75 o 
   1   2  22       13.20       10.43      9.59 o 
   2   2  22       13.51       10.43     10.43 o 
   3   2  22        2.02      -12.93     12.93 o 
   4   2  22       92.00      112.61      5.00 o 
  -5   3  22        5.69       14.60      3.75 o 
  -4   3  22        2.20        1.67      3.34 o 
  -3   3  22        3.02       -5.42     11.26 o 
  -2   3  22       34.54       44.21      3.34 o 
  -1   3  22       35.42       39.62      2.92 o 
   0   3  22        6.44       10.60      2.43 o 
   1   3  22      111.93      113.02      5.00 o 
   2   3  22       40.40       42.96      3.34 o 
   3   3  22       16.90       -1.25     13.76 o 
  -4   4  22        1.22      -13.76     13.76 o 
  -3   4  22        8.71       16.68     12.09 o 
  -2   4  22        2.55        7.09      9.59 o 
  -1   4  22        0.71       11.68      9.18 o 
   0   4  22      100.91      114.40      3.38 o 
   1   4  22        0.57        0.83     10.01 o 
   2   4  22       16.98       14.18      3.34 o 
  -4   5  22        0.30       18.77     12.09 o 
  -3   5  22        3.12       -1.25     13.35 o 
  -2   5  22       10.58       11.26      3.34 o 
  -1   5  22       59.35       76.74      3.75 o 
   0   5  22        6.39        1.16      7.72 o 
   1   5  22        8.91        8.76     10.43 o 
  -3   6  22        6.47       11.26      3.75 o 
  -2   6  22       33.11       39.20      4.17 o 
  -1   6  22       14.04       24.61     13.35 o 
   0   6  22       11.99       14.18      3.34 o 
  -1  -8  23       46.64       42.12      4.17 o 
   0  -8  23       25.96       24.61      3.75 o 
  -2  -7  23        0.64       14.18     11.68 o 
  -1  -7  23        0.01       -7.09     12.09 o 
   0  -7  23       10.47       -6.46      8.85 o 
   1  -7  23       17.50       10.43     12.09 o 
   2  -7  23      131.78      136.80      7.51 o 
  -3  -6  23        8.07        2.09     12.93 o 
  -2  -6  23        5.91       -3.34     12.51 o 
  -1  -6  23       48.47       50.05      3.75 o 
   0  -6  23        4.93        1.67      7.37 o 
   1  -6  23        0.66       15.01     10.43 o 
   2  -6  23        2.56       14.18     11.26 o 
   3  -6  23        5.27      -14.60     14.60 o 
  -4  -5  23       13.11       15.01     13.76 o 
  -3  -5  23        4.22        8.34     13.35 o 
  -2  -5  23        4.43       14.60     10.01 o 
  -1  -5  23       28.67       36.70      3.34 o 
   0  -5  23       23.29       19.22      2.06 o 
   1  -5  23      232.88      263.58     10.43 o 
   2  -5  23       64.12       70.07      3.75 o 
   3  -5  23        0.02        6.67     11.68 o 
  -4  -4  23       13.84       17.93     12.51 o 
  -3  -4  23       47.47       50.88      3.75 o 
  -2  -4  23       45.65       40.87      3.34 o 
  -1  -4  23        4.10       14.60      9.18 o 
   0  -4  23       23.43       10.19      6.63 o 
   1  -4  23       73.55       89.67      3.34 o 
   2  -4  23        0.44      -11.68     11.68 o 
   3  -4  23      174.63      202.69      6.67 o 
   4  -4  23        1.86        7.09     12.51 o 
  -5  -3  23       50.10       52.97      4.59 o 
  -4  -3  23        0.01      -12.93     12.93 o 
  -3  -3  23        1.44      -12.09     12.09 o 
  -2  -3  23       27.71        9.18     10.84 o 
  -1  -3  23      136.76      124.28      5.42 o 
   0  -3  23      379.32      371.86     18.14 o 
   1  -3  23        0.47       -5.42      9.18 o 
   2  -3  23        0.13      -11.26     11.26 o 
   3  -3  23      105.31      108.44      5.42 o 
   4  -3  23        0.13      -12.51     12.51 o 
  -5  -2  23       15.27       15.43      4.17 o 
  -4  -2  23      218.50      259.41      9.59 o 
  -3  -2  23      116.72      115.11      4.17 o 
  -2  -2  23       46.29       51.30      3.34 o 
  -1  -2  23        0.47        6.26      7.92 o 
   0  -2  23      139.38      154.00      9.80 o 
   1  -2  23        0.01      -14.60     14.60 o 
   2  -2  23      239.84      240.23      9.59 o 
   3  -2  23        0.98       12.51      9.59 o 
   4  -2  23      157.84      195.18      7.92 o 
  -5  -1  23        2.99      -14.18     14.18 o 
  -4  -1  23       24.65       19.60      3.75 o 
  -3  -1  23        0.06      -10.01     10.43 o 
  -2  -1  23       24.61       12.93      9.18 o 
  -1  -1  23      287.67      131.37      7.92 o 
   0  -1  23       32.06       24.20      2.06 o 
   1  -1  23        7.33       -7.09      9.18 o 
   2  -1  23      246.93      255.24     10.43 o 
   3  -1  23       52.82       51.30      3.34 o 
   4  -1  23        6.02        9.59     11.68 o 
  -5   0  23       18.52       14.18     13.76 o 
  -4   0  23      122.49      140.97      5.84 o 
  -3   0  23       14.50       14.60     10.84 o 
  -2   0  23       13.57       -2.09     10.01 o 
  -1   0  23        8.93      -13.35     13.35 o 
   0   0  23       10.03      -18.35     18.35 o 
   1   0  23       30.95      -16.27     16.27 o 
   2   0  23       12.32        2.09      9.59 o 
   3   0  23       90.55       60.89      4.59 o 
   4   0  23       81.60      104.27      4.59 o 
  -5   1  23       24.07       24.61      4.17 o 
  -4   1  23        0.02       -6.67     11.68 o 
  -3   1  23        0.96      -12.93     12.93 o 
  -2   1  23       40.31       39.20      2.92 o 
  -1   1  23       44.84       42.12      2.92 o 
   0   1  23       29.34       30.66      2.06 o 
   1   1  23       81.56       89.67      3.75 o 
   2   1  23        9.67      -12.51     12.51 o 
   3   1  23        0.44       -2.50     11.68 o 
   4   1  23       59.85       73.40      4.17 o 
  -5   2  23       46.56       29.19     16.68 o 
  -4   2  23       26.07       18.35     13.76 o 
  -3   2  23       24.38       10.01     11.68 o 
  -2   2  23       93.17      100.51      3.75 o 
  -1   2  23       16.97       17.93      2.92 o 
   0   2  23       61.54       61.91      2.50 o 
   1   2  23       14.32      -11.68     11.68 o 
   2   2  23       31.50       35.45      3.34 o 
   3   2  23       63.62       76.32      3.75 o 
  -4   3  23        0.07       -4.17     12.51 o 
  -3   3  23       48.17       57.14      3.75 o 
  -2   3  23       33.31       37.95      3.34 o 
  -1   3  23       41.88       49.21      3.34 o 
   0   3  23       26.21       37.74      9.18 o 
   1   3  23        5.30       -5.84     10.01 o 
   2   3  23        0.38        6.67     11.68 o 
   3   3  23       67.29       67.15      4.17 o 
  -4   4  23        0.10      -12.93     12.93 o 
  -3   4  23        2.86      -12.09     12.09 o 
  -2   4  23       10.39       12.51      3.34 o 
  -1   4  23       14.21       10.84     10.84 o 
   0   4  23       47.42       46.11      2.49 o 
   1   4  23        4.98       -5.00     10.43 o 
   2   4  23        6.94       14.18     11.68 o 
  -3   5  23        4.55       16.27     12.09 o 
  -2   5  23       42.35       46.71      3.75 o 
  -1   5  23        1.06       -4.17     11.68 o 
   0   5  23        2.58        8.05      7.95 o 
   1   5  23        0.53      -12.51     12.51 o 
  -2   6  23        0.09        5.42     12.09 o 
  -1   6  23       41.95       55.89      3.75 o 
   0   6  23        7.86        0.00     12.51 o 
   0  -8  24       35.57       40.45      4.17 o 
  -2  -7  24        7.22        5.42     12.51 o 
  -1  -7  24        2.04       -7.09     11.68 o 
   0  -7  24       26.71       29.20      2.65 o 
   1  -7  24        2.56       -4.17     12.93 o 
  -3  -6  24      188.13      211.45      8.76 o 
  -2  -6  24       48.61       63.81      4.17 o 
  -1  -6  24        0.04       -8.76     11.26 o 
   0  -6  24       12.83       13.36      3.18 o 
   1  -6  24       12.94        9.59     12.09 o 
   2  -6  24       28.96       34.20      3.75 o 
  -4  -5  24        4.85       17.10     12.51 o 
  -3  -5  24        5.21      -11.68     12.51 o 
  -2  -5  24       17.38       13.35     11.68 o 
  -1  -5  24       58.92       62.56      3.75 o 
   0  -5  24        3.51        0.53      7.22 o 
   1  -5  24       28.48       24.19      3.34 o 
   2  -5  24        0.03       10.43      9.59 o 
   3  -5  24       11.75       18.77     11.68 o 
  -4  -4  24       48.15       56.72      4.17 o 
  -3  -4  24      184.41      228.97     10.01 o 
  -2  -4  24        0.40      -11.26     11.26 o 
  -1  -4  24       30.99       37.95      2.92 o 
   0  -4  24        4.68        1.88      7.08 o 
   1  -4  24       23.95       24.19      3.34 o 
   2  -4  24      180.15      196.02      8.34 o 
   3  -4  24       19.43       15.85     12.51 o 
  -4  -3  24       35.28       37.95      3.75 o 
  -3  -3  24        5.90       -0.83     11.26 o 
  -2  -3  24        2.24        3.34     10.01 o 
  -1  -3  24      119.90      105.52      3.75 o 
   0  -3  24       68.61       76.55      2.49 o 
   1  -3  24        7.44        0.42     10.01 o 
   2  -3  24      119.85      116.36      4.59 o 
   3  -3  24        4.44       -0.83      3.34 o 
   4  -3  24       11.22       20.44     13.35 o 
  -5  -2  24        4.22      -10.84     14.18 o 
  -4  -2  24      189.78      189.35      7.09 o 
  -3  -2  24        2.07      -12.51     12.51 o 
  -2  -2  24        6.90       -5.84     10.01 o 
  -1  -2  24        0.33        5.84      8.34 o 
   0  -2  24       25.11       22.45      5.84 o 
   1  -2  24       42.54       52.97      3.34 o 
   2  -2  24       12.92       13.35      3.34 o 
   3  -2  24       13.26       14.18     11.68 o 
   4  -2  24        1.78      -13.76     13.76 o 
  -5  -1  24       27.51       25.86     14.60 o 
  -4  -1  24       18.96       20.85     13.35 o 
  -3  -1  24        7.42        6.26     10.84 o 
  -2  -1  24      199.30      191.85      7.51 o 
  -1  -1  24       24.66      -13.76     13.76 o 
   0  -1  24      147.55      146.58      4.69 o 
   1  -1  24      109.50      108.44      4.59 o 
   2  -1  24        0.10      -10.84     10.84 o 
   3  -1  24       19.36        5.84     11.26 o 
   4  -1  24        0.06       -0.83     11.68 o 
  -5   0  24      182.92      209.78      9.59 o 
  -4   0  24       16.20       17.10      3.75 o 
  -3   0  24        0.41       -8.34     10.43 o 
  -2   0  24        0.23      -10.01     10.01 o 
  -1   0  24        1.86        2.09      8.76 o 
   0   0  24       46.35       38.37      2.06 o 
   1   0  24        0.26      -11.26     11.26 o 
   2   0  24       49.62       40.04      3.34 o 
   3   0  24        4.24      -15.43     15.43 o 
   4   0  24       12.19       -4.17     14.18 o 
  -5   1  24        0.39      -15.43     15.43 o 
  -4   1  24       18.98       11.68     12.09 o 
  -3   1  24        7.43        8.34      9.18 o 
  -2   1  24        4.17      -12.09     12.09 o 
  -1   1  24        1.49      -14.60     14.60 o 
   0   1  24        3.21      -10.76     10.76 o 
   1   1  24        4.77      -12.51     12.51 o 
   2   1  24       28.25       23.36      3.34 o 
   3   1  24       45.92       52.97      3.75 o 
  -4   2  24        1.35       -7.92     12.09 o 
  -3   2  24       61.39       68.40      4.59 o 
  -2   2  24       22.86       28.36      3.34 o 
  -1   2  24        4.60       -1.25      9.59 o 
   0   2  24        5.00        4.59      6.78 o 
   1   2  24      320.05      370.77     14.60 o 
   2   2  24       30.45       36.70      3.34 o 
   3   2  24        9.86        0.00     12.09 o 
  -4   3  24       16.05       -5.00     13.76 o 
  -3   3  24        3.74      -10.01     12.09 o 
  -2   3  24        0.45        9.59      8.76 o 
  -1   3  24       40.75       48.38      3.34 o 
   0   3  24       13.45       13.72      6.26 o 
   1   3  24       38.13       45.46      3.34 o 
   2   3  24       40.58       37.95      3.75 o 
  -4   4  24        1.83        6.26     12.51 o 
  -3   4  24        4.64        7.09      8.26 o 
  -2   4  24        5.14        2.09     11.68 o 
  -1   4  24       13.98       10.84     11.68 o 
   0   4  24       30.82       33.08      2.36 o 
   1   4  24       45.15       50.05      3.75 o 
   2   4  24       22.96       15.85     12.93 o 
  -3   5  24        1.69        9.18     12.09 o 
  -2   5  24        1.70        8.76     10.84 o 
  -1   5  24       14.13       20.44      3.75 o 
   0   5  24        5.47        9.57      8.11 o 
  -1   6  24        0.18      -12.51     12.51 o 
   0   6  24       21.49       23.36      3.75 o 
  -2  -7  25        0.82       -1.67     12.09 o 
  -1  -7  25        2.16       -8.76     12.93 o 
   0  -7  25        2.84        8.76     10.43 o 
  -3  -6  25       55.17       64.23      4.59 o 
  -2  -6  25       61.16       88.42      4.17 o 
  -1  -6  25        7.81       15.85     11.68 o 
   0  -6  25        4.79        8.71      2.71 o 
   1  -6  25       60.24       75.07      3.75 o 
   2  -6  25       86.83      100.93      4.17 o 
  -3  -5  25       13.04       -5.84     14.18 o 
  -2  -5  25        8.32        8.76     11.68 o 
  -1  -5  25       15.68       20.02      3.34 o 
   0  -5  25      215.73      228.41      7.92 o 
   1  -5  25        9.25       12.09     11.26 o 
   2  -5  25       11.53       16.68     11.26 o 
   3  -5  25        7.05        5.00     11.68 o 
  -4  -4  25       44.14       38.79      4.17 o 
  -3  -4  25      149.29      183.09      7.09 o 
  -2  -4  25       20.38       26.69      3.34 o 
  -1  -4  25       24.78       31.28      2.92 o 
   0  -4  25        0.16        1.81      6.76 o 
   1  -4  25      204.20      213.54      9.18 o 
   2  -4  25        5.19      -10.84     10.84 o 
   3  -4  25        2.03        6.67     12.09 o 
  -4  -3  25       10.85        5.84     12.51 o 
  -3  -3  25       15.40        8.34     12.09 o 
  -2  -3  25       38.67       33.78      3.34 o 
  -1  -3  25      102.17      100.93      3.75 o 
   0  -3  25       20.75       12.07      6.63 o 
   1  -3  25       29.46       42.12      3.34 o 
   2  -3  25        4.32      -11.68     11.68 o 
   3  -3  25        6.91        0.83     11.26 o 
  -4  -2  25       20.46      -16.68     16.68 o 
  -3  -2  25       11.75       19.60     11.68 o 
  -2  -2  25        0.17       10.43      9.18 o 
  -1  -2  25       74.61       76.74      3.34 o 
   0  -2  25       13.35       14.57      2.79 o 
   1  -2  25       22.76       16.68      2.92 o 
   2  -2  25       30.45       17.52     11.68 o 
   3  -2  25        0.15       14.18     10.43 o 
   4  -2  25        3.20       16.68     12.51 o 
  -4  -1  25      183.59      235.64      8.76 o 
  -3  -1  25       27.12       22.94      3.34 o 
  -2  -1  25       12.17      -12.93     12.93 o 
  -1  -1  25        0.00       -8.76     10.01 o 
   0  -1  25       45.31       53.36      3.13 o 
   1  -1  25        2.24       -0.42      9.59 o 
   2  -1  25        9.70        7.92     10.01 o 
   3  -1  25       47.64       52.55      3.75 o 
   4  -1  25        9.75       16.68     13.35 o 
  -5   0  25        1.50      -16.27     16.27 o 
  -4   0  25       19.06       15.01      3.75 o 
  -3   0  25        3.13        5.42     10.84 o 
  -2   0  25        6.46        8.76      9.59 o 
  -1   0  25       10.72        2.09     10.43 o 
   0   0  25        7.25      -13.35     13.35 o 
   1   0  25       68.56       70.07      3.34 o 
   2   0  25       32.39      -15.85     15.85 o 
   3   0  25        8.54       10.43     11.68 o 
  -4   1  25        0.40        7.09     11.68 o 
  -3   1  25        7.62        9.59     12.09 o 
  -2   1  25        0.01      -11.26     11.26 o 
  -1   1  25      114.78       95.92      4.17 o 
   0   1  25      107.92       77.34      8.34 o 
   1   1  25       21.88       19.60     11.26 o 
   2   1  25        0.55      -14.18     14.18 o 
   3   1  25        3.94      -11.26     13.35 o 
  -4   2  25       28.25       18.35     13.35 o 
  -3   2  25        5.45        0.00     12.93 o 
  -2   2  25       16.89       17.10     11.68 o 
  -1   2  25        6.51      -17.10     17.10 o 
   0   2  25        6.28        3.34      6.26 o 
   1   2  25        3.84       -3.75     10.84 o 
   2   2  25        0.12        0.00     10.43 o 
   3   2  25       13.84       17.10      3.75 o 
  -4   3  25       13.52       10.84     13.35 o 
  -3   3  25       66.55       85.91      4.17 o 
  -2   3  25       81.62       93.00      3.75 o 
  -1   3  25      195.88      227.72      9.59 o 
   0   3  25        7.19       10.03      7.52 o 
   1   3  25        1.13        7.09     10.43 o 
   2   3  25        1.49        3.34     10.84 o 
  -3   4  25       17.95       20.44     13.35 o 
  -2   4  25       24.49       20.44     11.68 o 
  -1   4  25        0.00       -4.17     10.84 o 
   0   4  25       38.09       50.15      3.96 o 
   1   4  25        2.02        8.76     11.68 o 
  -2   5  25        9.50        9.18     11.26 o 
  -1   5  25        0.00       -4.17     11.68 o 
   0   5  25        2.79       -7.92     12.93 o 
  -1  -7  26       18.49       22.52      3.75 o 
   0  -7  26       10.31        7.51     13.35 o 
  -2  -6  26       41.19       53.80      4.17 o 
  -1  -6  26        3.69      -12.09     12.09 o 
   0  -6  26        0.00        6.36      7.95 o 
   1  -6  26        2.63        0.83     12.09 o 
  -3  -5  26       60.10       72.99      4.17 o 
  -2  -5  26        0.33       -2.92     11.26 o 
  -1  -5  26        3.20       -0.83     11.68 o 
   0  -5  26       21.57       14.31      8.31 o 
   1  -5  26       53.08       72.57      3.75 o 
   2  -5  26        0.05       12.93     11.26 o 
  -4  -4  26        3.24       -9.59     15.85 o 
  -3  -4  26       15.70       19.18     14.18 o 
  -2  -4  26        7.23       14.60     11.26 o 
  -1  -4  26       24.69       36.28      3.34 o 
   0  -4  26       61.82       68.17      3.34 o 
   1  -4  26        0.81        2.50      9.59 o 
   2  -4  26       19.29       17.52      3.34 o 
   3  -4  26        1.39       13.76     11.26 o 
  -4  -3  26        6.74        4.59     13.76 o 
  -3  -3  26        5.13       11.68     11.68 o 
  -2  -3  26        4.19       11.68     10.01 o 
  -1  -3  26       28.02       28.78      3.34 o 
   0  -3  26       10.55       10.18      3.13 o 
   1  -3  26        1.32        2.92     10.01 o 
   2  -3  26        0.84      -11.26     11.26 o 
   3  -3  26       27.61       14.60     12.09 o 
  -4  -2  26       51.36       58.81      4.59 o 
  -3  -2  26       11.41        2.09     12.51 o 
  -2  -2  26       29.67       37.95      3.34 o 
  -1  -2  26      129.19      131.37      6.26 o 
   0  -2  26       26.59       25.59      3.75 o 
   1  -2  26       31.49       38.79      3.34 o 
   2  -2  26       23.34       32.11      3.34 o 
   3  -2  26        5.91       10.84     10.84 o 
  -4  -1  26        6.02      -13.76     15.43 o 
  -3  -1  26       24.94       16.27     11.68 o 
  -2  -1  26        7.15        5.00      2.92 o 
  -1  -1  26        4.92        5.42     10.43 o 
   0  -1  26      204.63      205.11      6.67 o 
   1  -1  26       56.09       63.81      3.34 o 
   2  -1  26       16.46       17.10      3.34 o 
   3  -1  26        1.23       -2.50     12.51 o 
  -4   0  26       38.79       47.13      3.75 o 
  -3   0  26        9.10       18.77     11.26 o 
  -2   0  26      137.95      167.24      7.09 o 
  -1   0  26       58.25       59.64      3.34 o 
   0   0  26      132.18      152.25      4.86 o 
   1   0  26       66.23       -1.25     16.27 o 
   2   0  26       24.48       21.27     12.93 o 
   3   0  26        0.44       -7.09     11.68 o 
  -4   1  26       26.31       30.03      3.75 o 
  -3   1  26        1.77      -11.68     11.68 o 
  -2   1  26       35.09        9.59     12.51 o 
  -1   1  26       35.50      -22.94     22.94 o 
   0   1  26       36.18      -12.38     12.38 o 
   1   1  26        5.75        4.17     10.84 o 
   2   1  26       42.93       14.18     14.18 o 
   3   1  26       12.39       -1.25     12.09 o 
  -4   2  26        6.61        9.18     14.18 o 
  -3   2  26       18.19       17.52     12.09 o 
  -2   2  26       18.56       23.36      3.34 o 
  -1   2  26       97.96      129.29      5.00 o 
   0   2  26        5.02       -8.11      8.11 o 
   1   2  26        1.33      -12.51     12.51 o 
   2   2  26        1.10        2.50     11.26 o 
  -4   3  26       15.29       20.44     15.01 o 
  -3   3  26        2.94        8.76     11.26 o 
  -2   3  26        0.97       -1.25     11.26 o 
  -1   3  26        2.69       -3.75     10.84 o 
   0   3  26       38.12       43.61      2.49 o 
   1   3  26        4.06       -3.75     11.26 o 
   2   3  26        7.94        8.34     11.68 o 
  -3   4  26        0.04       -4.59     12.93 o 
  -2   4  26        5.65        5.00     11.68 o 
  -1   4  26        2.83        9.18     11.26 o 
   0   4  26        3.51       -6.47      8.07 o 
  -2   5  26        1.08       -0.83     12.09 o 
  -1   5  26        2.18       17.52     12.09 o 
   0   5  26        0.06        1.67     11.26 o 
   0  -7  27        0.07      -12.93     12.93 o 
  -2  -6  27       11.44       24.61     13.76 o 
  -1  -6  27        3.28        7.92     11.68 o 
   0  -6  27        7.82       17.93     10.43 o 
  -3  -5  27        2.84       -0.83      3.75 o 
  -2  -5  27        0.01      -12.09     12.09 o 
  -1  -5  27        8.37       12.51     10.84 o 
   0  -5  27        4.08        6.72      3.75 o 
   1  -5  27        0.68       -9.18     11.68 o 
   2  -5  27        1.59        3.34     11.26 o 
  -3  -4  27        7.49        2.50      3.75 o 
  -2  -4  27        3.73        2.50     11.68 o 
  -1  -4  27        0.27        0.83     10.84 o 
   0  -4  27      110.60      117.79      5.63 o 
   1  -4  27        2.22        0.00     10.84 o 
   2  -4  27        6.23        7.09     11.68 o 
  -4  -3  27       12.71       13.35     12.51 o 
  -3  -3  27       16.23       21.69      3.75 o 
  -2  -3  27        0.24       10.84     10.01 o 
  -1  -3  27        3.50       -5.84     10.01 o 
   0  -3  27       35.25       34.22      2.36 o 
   1  -3  27       94.54       94.26      4.17 o 
   2  -3  27        7.42       12.09     10.84 o 
   3  -3  27        0.07       -2.50     12.51 o 
  -4  -2  27        0.28        0.83     13.35 o 
  -3  -2  27       11.03       -4.17     12.93 o 
  -2  -2  27        9.03       -8.34     11.68 o 
  -1  -2  27        2.51      -10.43     10.43 o 
   0  -2  27        3.23        6.88      6.26 o 
   1  -2  27       17.44       19.60     11.68 o 
   2  -2  27       19.45       19.18     12.09 o 
   3  -2  27        3.52        3.34     11.26 o 
  -4  -1  27        5.34       23.36     13.35 o 
  -3  -1  27        2.20       -7.92     11.68 o 
  -2  -1  27        5.41       -2.92     10.43 o 
  -1  -1  27        1.17       -2.92      9.18 o 
   0  -1  27      165.72      165.43      6.26 o 
   1  -1  27       61.08       52.55      3.75 o 
   2  -1  27       45.57       52.13      3.75 o 
   3  -1  27       78.38       83.41      4.17 o 
  -4   0  27       22.27       21.69     15.01 o 
  -3   0  27       42.61       49.21      3.75 o 
  -2   0  27        1.06      -25.02     25.02 o 
  -1   0  27        0.05      -12.09     12.09 o 
   0   0  27        4.13      -23.56     23.56 o 
   1   0  27       48.92        5.00     15.85 o 
   2   0  27        9.70      -14.60     14.60 o 
   3   0  27        2.92        7.51     12.51 o 
  -4   1  27       11.87        6.67     14.60 o 
  -3   1  27        0.17      -14.60     14.60 o 
  -2   1  27       33.29      -15.43     15.43 o 
  -1   1  27       90.35      -19.60     19.60 o 
   0   1  27       37.77      -30.03     30.03 o 
   1   1  27        2.27       10.43     10.43 o 
   2   1  27       20.15      -16.27     16.27 o 
  -4   2  27        2.04        4.59     12.93 o 
  -3   2  27       22.69       26.69      3.75 o 
  -2   2  27        1.00      -13.76     13.76 o 
  -1   2  27        0.57      -12.09     12.09 o 
   0   2  27       33.09      -11.88     11.88 o 
   1   2  27       27.21       33.78      3.75 o 
   2   2  27        7.32        6.67     11.68 o 
  -3   3  27       25.22       17.10     13.35 o 
  -2   3  27        1.69       14.18     12.09 o 
  -1   3  27       51.79       71.32      4.17 o 
   0   3  27       10.61       21.69      8.26 o 
   1   3  27        2.96       -0.83     11.26 o 
  -2   4  27       16.31       23.36     12.93 o 
  -1   4  27       28.52       33.36      3.75 o 
   0   4  27       20.18       29.19      3.75 o 
  -1   5  27       11.21       22.94     12.51 o 
   0   5  27        3.06       15.01     11.26 o 
  -1  -6  28        7.58        0.00     12.51 o 
   0  -6  28       30.44       38.37      3.75 o 
  -2  -5  28        6.92       12.09      3.75 o 
  -1  -5  28        8.96       17.93     10.43 o 
   0  -5  28        3.72        7.71     10.22 o 
   1  -5  28        0.83        5.00     11.26 o 
  -3  -4  28       12.69       24.19     13.35 o 
  -2  -4  28       21.29       24.19      3.75 o 
  -1  -4  28       29.33       36.70      3.34 o 
   0  -4  28        1.78       10.42      7.72 o 
   1  -4  28       14.99       14.18     12.51 o 
   2  -4  28       17.01        9.59     12.51 o 
  -3  -3  28       34.44       44.63      4.17 o 
  -2  -3  28        0.70       12.93      9.59 o 
  -1  -3  28       20.65       20.02      3.34 o 
   0  -3  28       39.67       54.30      2.36 o 
   1  -3  28       75.67       70.90      3.75 o 
   2  -3  28       15.44        5.84     11.68 o 
  -4  -2  28        0.19      -12.51     12.93 o 
  -3  -2  28       29.87       22.10     13.76 o 
  -2  -2  28        5.44      -10.43     12.09 o 
  -1  -2  28        0.32      -10.43     10.43 o 
   0  -2  28        5.07       10.48      6.76 o 
   1  -2  28       11.53       -3.34     12.51 o 
   2  -2  28       21.10       23.77      3.75 o 
   3  -2  28        7.35       17.52     11.68 o 
  -4  -1  28        1.25        3.75     12.93 o 
  -3  -1  28        3.88        9.59     12.51 o 
  -2  -1  28       24.81       17.93     12.09 o 
  -1  -1  28      129.51      167.24      6.67 o 
   0  -1  28        9.52        0.03      7.60 o 
   1  -1  28       24.96       31.70      3.34 o 
   2  -1  28        1.86      -12.93     12.93 o 
   3  -1  28        8.15      -14.18     14.18 o 
  -4   0  28       13.21       -5.42     14.60 o 
  -3   0  28        2.95      -13.35     13.35 o 
  -2   0  28       77.42       83.00      3.75 o 
  -1   0  28       13.18       17.52      3.34 o 
   0   0  28       13.59       16.50      2.36 o 
   1   0  28        2.46      -12.93     12.93 o 
   2   0  28       21.10       10.43     12.51 o 
  -4   1  28       10.44        2.50     14.18 o 
  -3   1  28       57.20       69.65      4.17 o 
  -2   1  28        4.13      -15.43     15.43 o 
  -1   1  28       62.06      -23.77     23.77 o 
   0   1  28      109.63       -3.13     21.48 o 
   1   1  28        1.43       -2.09     11.26 o 
   2   1  28       18.08      -15.43     15.43 o 
  -3   2  28        6.04      -17.93     17.93 o 
  -2   2  28       32.16       37.95      3.75 o 
  -1   2  28       12.29       -2.50     11.68 o 
   0   2  28       80.85      102.70      5.63 o 
   1   2  28        8.17       13.35     10.84 o 
  -3   3  28       21.91       11.68     14.60 o 
  -2   3  28        9.73       21.69     13.35 o 
  -1   3  28       56.56       76.74      4.17 o 
   0   3  28        1.23        7.00      7.81 o 
  -2   4  28       25.00       28.78      3.75 o 
  -1   4  28      178.01      260.25      9.59 o 
   0   4  28        6.15       10.84      3.75 o 
  -1  -6  29        2.08        7.92     12.51 o 
   0  -6  29       45.32       50.46      4.17 o 
  -2  -5  29        1.31       -1.67     13.35 o 
  -1  -5  29        0.47      -12.93     12.93 o 
   0  -5  29        0.11       17.10     10.43 o 
  -3  -4  29        7.61        5.42     12.51 o 
  -2  -4  29        8.49        1.67     11.68 o 
  -1  -4  29       44.61       48.38      3.75 o 
   0  -4  29        2.14        5.44      3.15 o 
   1  -4  29        5.42       18.35     11.26 o 
  -3  -3  29       16.73       10.01     14.18 o 
  -2  -3  29        0.00        2.92     11.68 o 
  -1  -3  29        2.35      -12.09     12.09 o 
   0  -3  29        5.24       11.03      7.95 o 
   1  -3  29       24.81       20.44     12.51 o 
   2  -3  29       14.16        6.26     12.09 o 
  -3  -2  29       89.87      124.70      4.59 o 
  -2  -2  29       26.08       23.36     12.93 o 
  -1  -2  29       43.98       48.80      3.34 o 
   0  -2  29        3.30        7.08      7.65 o 
   1  -2  29        1.37        4.59     11.68 o 
   2  -2  29        8.28       13.35     12.51 o 
  -3  -1  29        0.77       -5.00     12.93 o 
  -2  -1  29        4.40       -9.59     11.68 o 
  -1  -1  29        0.05       -0.83     11.26 o 
   0  -1  29        0.31       -4.19      7.78 o 
   1  -1  29        2.43      -12.09     12.09 o 
   2  -1  29        7.52        7.51     12.51 o 
  -3   0  29        4.66        3.75      3.75 o 
  -2   0  29       40.64       18.77     14.18 o 
  -1   0  29        0.13      -12.51     12.51 o 
   0   0  29        1.19       -8.67      8.67 o 
   1   0  29       47.71       40.87      4.17 o 
   2   0  29       49.18       44.63      4.59 o 
  -3   1  29       13.72       -5.84     16.27 o 
  -2   1  29        0.01      -17.10     17.10 o 
  -1   1  29       33.67      -20.44     20.44 o 
   0   1  29       57.71      -18.28     18.28 o 
   1   1  29        6.66       14.60     12.93 o 
  -3   2  29       47.30       55.47      4.59 o 
  -2   2  29        6.58      -20.44     20.44 o 
  -1   2  29        6.68      -26.27     26.27 o 
   0   2  29        8.35      -30.65     30.65 o 
  -2   3  29        7.42        5.42     14.18 o 
  -1   3  29        6.28       13.76     12.51 o 
   0   3  29        0.21       -6.67     11.26 o 
  -1   4  29        1.55      -10.01     14.18 o 
   0   4  29        4.86       -7.92     13.35 o 
  -1  -5  30        0.38        9.18     12.93 o 
   0  -5  30        1.69        2.09     10.84 o 
  -2  -4  30       12.25       17.93      3.75 o 
  -1  -4  30        4.83       12.93     12.51 o 
   0  -4  30       12.84        2.09      6.67 o 
  -3  -3  30       27.56       30.45      4.17 o 
  -2  -3  30        0.31       -3.75     11.26 o 
  -1  -3  30        0.05       -0.83     10.84 o 
   0  -3  30        0.59       -8.34      8.34 o 
   1  -3  30       10.34       18.35     12.09 o 
  -3  -2  30        4.66      -14.18     14.18 o 
  -2  -2  30        0.24       17.93     11.26 o 
  -1  -2  30        7.93       13.76     11.26 o 
   0  -2  30      170.17      225.47      7.30 o 
   1  -2  30       12.50        6.67     13.76 o 
  -3  -1  30        6.25       -5.42     13.35 o 
  -2  -1  30       13.56       21.69     12.51 o 
  -1  -1  30       92.65      106.77      4.59 o 
   0  -1  30        4.31       -1.65      8.67 o 
   1  -1  30       64.32       92.59      4.17 o 
  -3   0  30        8.79        2.92     14.60 o 
  -2   0  30        5.45       -0.83     11.68 o 
  -1   0  30      218.54      308.63     12.09 o 
   0   0  30       99.06      133.79      4.13 o 
   1   0  30      239.94      289.02     13.35 o 
  -3   1  30        0.08      -17.10     17.10 o 
  -2   1  30       95.22       98.01      5.00 o 
  -1   1  30       11.31      -18.35     18.35 o 
   0   1  30       32.52      -15.46     15.46 o 
   1   1  30       14.56      -13.76     13.76 o 
  -2   2  30      119.86      119.28      5.84 o 
  -1   2  30      124.41      170.16      6.26 o 
   0   2  30      183.56      266.92     10.43 o 
  -1   3  30        0.10      -13.35     13.35 o 
   0   3  30        4.64       -8.34     14.18 o 
  -1  -5  31        0.63        5.42     10.84 o 
   0  -5  31        8.89        1.67     13.35 o 
  -2  -4  31        8.21       21.27     13.35 o 
  -1  -4  31        0.36        5.42     11.68 o 
   0  -4  31       78.46       83.41      4.59 o 
  -2  -3  31        4.82        2.92     12.09 o 
  -1  -3  31       10.34       13.76     10.84 o 
   0  -3  31        7.97       -4.17     12.93 o 
  -2  -2  31        0.43       -2.09     12.09 o 
  -1  -2  31        5.88        3.75     12.51 o 
   0  -2  31       34.23       46.33      2.95 o 
  -3  -1  31       51.11       72.15      4.59 o 
  -2  -1  31       40.33       60.47      4.17 o 
  -1  -1  31        6.30        0.00      3.75 o 
   0  -1  31      114.06      164.27      4.70 o 
  -2   0  31        3.38      -12.93     12.93 o 
  -1   0  31       41.79       39.20      4.59 o 
   0   0  31        9.89      -11.79     11.79 o 
  -2   1  31       22.53      -21.69     21.69 o 
  -1   1  31       13.67        0.00     14.18 o 
   0   1  31       18.98      -16.27     16.27 o 
  -2   2  31       15.56      -22.94     22.94 o 
  -1   2  31        0.83      -24.19     24.19 o 
   0   2  31        6.49      -15.43     15.43 o 
  -1  -4  32        4.26        1.67     12.93 o 
   0  -4  32       25.00       40.45      4.17 o 
  -1  -3  32       14.17       10.43     12.51 o 
   0  -3  32       26.59       28.36      3.75 o 
  -2  -2  32        4.46        6.26     12.51 o 
  -1  -2  32       16.11       19.18      3.75 o 
   0  -2  32      203.25      297.36     11.68 o 
  -2  -1  32        1.58        9.18     14.18 o 
  -1  -1  32       22.92       26.69      3.75 o 
   0  -1  32       13.97       19.60     12.93 o 
  -2   0  32       10.22       13.76     12.51 o 
  -1   0  32       63.78       83.00      4.59 o 
   0   0  32       58.62       81.33      4.17 o 
  -1   1  32        8.50       -7.51     14.60 o 
   0   1  32       19.36        0.83     15.43 o 
   0   2  32        0.08        2.50     11.68 o 
  -1  -3  33       63.34      108.02      4.59 o 
   0  -3  33       16.95       21.69     12.93 o 
  -1  -2  33       12.73       15.85      3.75 o 
   0  -2  33        0.01        3.75     10.84 o 
  -1  -1  33        3.91      -12.51     12.51 o 
   0  -1  33        0.12        8.34     12.51 o 
  -1   0  33        5.92       -5.42     13.35 o 
   0   0  33        1.34      -13.76     13.76 o 
                                                 
